# Supplementary material for: A Causal Inference Study of Circulating Metabolites Mediating the Effect of Obesity‐Related Indicators on the Incidence of Anxiety Disorders
Source: Brain Behav. 2025 Jul 7;15(7):e70653. doi: 10.1002/brb3.70653 (PMC12230357; doi:10.1002/brb3.70653)
Supplement: Supplementary file 9 — Supplementary Figure: brb370653‐sup‐0009‐Table5.csv [file BRB3-15-e70653-s009.csv]

exposure	outcome	id.exposure	id.outcome	SNP	b	se	p
Obesity and other hyperalimentation || id:finn-b-E4_OBESITY_HYPER	Anxiety disorders || id:finn-b-KRA_PSY_ANXIETY	finn-b-E4_OBESITY_HYPER	finn-b-KRA_PSY_ANXIETY	rs11030104	-0.105922288	0.051732327	0.040608357
Obesity and other hyperalimentation || id:finn-b-E4_OBESITY_HYPER	Anxiety disorders || id:finn-b-KRA_PSY_ANXIETY	finn-b-E4_OBESITY_HYPER	finn-b-KRA_PSY_ANXIETY	rs117280037	-0.095558397	0.048836644	0.050383387
Obesity and other hyperalimentation || id:finn-b-E4_OBESITY_HYPER	Anxiety disorders || id:finn-b-KRA_PSY_ANXIETY	finn-b-E4_OBESITY_HYPER	finn-b-KRA_PSY_ANXIETY	rs12967878	-0.09184394	0.047392567	0.052630573
Obesity and other hyperalimentation || id:finn-b-E4_OBESITY_HYPER	Anxiety disorders || id:finn-b-KRA_PSY_ANXIETY	finn-b-E4_OBESITY_HYPER	finn-b-KRA_PSY_ANXIETY	rs34783010	-0.12499898	0.041393256	0.002529492
Obesity and other hyperalimentation || id:finn-b-E4_OBESITY_HYPER	Anxiety disorders || id:finn-b-KRA_PSY_ANXIETY	finn-b-E4_OBESITY_HYPER	finn-b-KRA_PSY_ANXIETY	rs4072287	-0.091879935	0.047789067	0.054528532
Obesity and other hyperalimentation || id:finn-b-E4_OBESITY_HYPER	Anxiety disorders || id:finn-b-KRA_PSY_ANXIETY	finn-b-E4_OBESITY_HYPER	finn-b-KRA_PSY_ANXIETY	rs6725549	-0.092728556	0.04975631	0.06237028
Obesity and other hyperalimentation || id:finn-b-E4_OBESITY_HYPER	Anxiety disorders || id:finn-b-KRA_PSY_ANXIETY	finn-b-E4_OBESITY_HYPER	finn-b-KRA_PSY_ANXIETY	rs71245092	-0.089706028	0.047973334	0.061495703
Obesity and other hyperalimentation || id:finn-b-E4_OBESITY_HYPER	Anxiety disorders || id:finn-b-KRA_PSY_ANXIETY	finn-b-E4_OBESITY_HYPER	finn-b-KRA_PSY_ANXIETY	rs734597	-0.134575202	0.042152317	0.001410014
Obesity and other hyperalimentation || id:finn-b-E4_OBESITY_HYPER	Anxiety disorders || id:finn-b-KRA_PSY_ANXIETY	finn-b-E4_OBESITY_HYPER	finn-b-KRA_PSY_ANXIETY	All	-0.103363923	0.043605497	0.017767248
Body fat percentage || id:ukb-a-264	Anxiety disorders || id:finn-b-KRA_PSY_ANXIETY	ukb-a-264	finn-b-KRA_PSY_ANXIETY	rs10100245	0.13233486	0.062793879	0.035078729
Body fat percentage || id:ukb-a-264	Anxiety disorders || id:finn-b-KRA_PSY_ANXIETY	ukb-a-264	finn-b-KRA_PSY_ANXIETY	rs1013293	0.137731485	0.062621189	0.027846721
Body fat percentage || id:ukb-a-264	Anxiety disorders || id:finn-b-KRA_PSY_ANXIETY	ukb-a-264	finn-b-KRA_PSY_ANXIETY	rs10172196	0.131013471	0.062695185	0.036645698
Body fat percentage || id:ukb-a-264	Anxiety disorders || id:finn-b-KRA_PSY_ANXIETY	ukb-a-264	finn-b-KRA_PSY_ANXIETY	rs10209821	0.134181548	0.062749882	0.032487911
Body fat percentage || id:ukb-a-264	Anxiety disorders || id:finn-b-KRA_PSY_ANXIETY	ukb-a-264	finn-b-KRA_PSY_ANXIETY	rs10259620	0.140747524	0.062398354	0.024093888
Body fat percentage || id:ukb-a-264	Anxiety disorders || id:finn-b-KRA_PSY_ANXIETY	ukb-a-264	finn-b-KRA_PSY_ANXIETY	rs10278040	0.136879495	0.062774945	0.029221921
Body fat percentage || id:ukb-a-264	Anxiety disorders || id:finn-b-KRA_PSY_ANXIETY	ukb-a-264	finn-b-KRA_PSY_ANXIETY	rs1056441	0.133815765	0.062747503	0.032956977
Body fat percentage || id:ukb-a-264	Anxiety disorders || id:finn-b-KRA_PSY_ANXIETY	ukb-a-264	finn-b-KRA_PSY_ANXIETY	rs10732335	0.1452501	0.062534832	0.020194892
Body fat percentage || id:ukb-a-264	Anxiety disorders || id:finn-b-KRA_PSY_ANXIETY	ukb-a-264	finn-b-KRA_PSY_ANXIETY	rs10756798	0.140145123	0.062503036	0.024947606
Body fat percentage || id:ukb-a-264	Anxiety disorders || id:finn-b-KRA_PSY_ANXIETY	ukb-a-264	finn-b-KRA_PSY_ANXIETY	rs10766077	0.135158213	0.062726065	0.031182371
Body fat percentage || id:ukb-a-264	Anxiety disorders || id:finn-b-KRA_PSY_ANXIETY	ukb-a-264	finn-b-KRA_PSY_ANXIETY	rs10830566	0.135510947	0.062653188	0.030550878
Body fat percentage || id:ukb-a-264	Anxiety disorders || id:finn-b-KRA_PSY_ANXIETY	ukb-a-264	finn-b-KRA_PSY_ANXIETY	rs10854853	0.130222143	0.0625776	0.037436601
Body fat percentage || id:ukb-a-264	Anxiety disorders || id:finn-b-KRA_PSY_ANXIETY	ukb-a-264	finn-b-KRA_PSY_ANXIETY	rs10883026	0.140886676	0.062264676	0.023653799
Body fat percentage || id:ukb-a-264	Anxiety disorders || id:finn-b-KRA_PSY_ANXIETY	ukb-a-264	finn-b-KRA_PSY_ANXIETY	rs10938397	0.133084141	0.062940706	0.034477983
Body fat percentage || id:ukb-a-264	Anxiety disorders || id:finn-b-KRA_PSY_ANXIETY	ukb-a-264	finn-b-KRA_PSY_ANXIETY	rs10947793	0.134230624	0.062733767	0.032380073
Body fat percentage || id:ukb-a-264	Anxiety disorders || id:finn-b-KRA_PSY_ANXIETY	ukb-a-264	finn-b-KRA_PSY_ANXIETY	rs10954772	0.128464304	0.06249328	0.039816276
Body fat percentage || id:ukb-a-264	Anxiety disorders || id:finn-b-KRA_PSY_ANXIETY	ukb-a-264	finn-b-KRA_PSY_ANXIETY	rs10999460	0.132495698	0.062809752	0.034903468
Body fat percentage || id:ukb-a-264	Anxiety disorders || id:finn-b-KRA_PSY_ANXIETY	ukb-a-264	finn-b-KRA_PSY_ANXIETY	rs11012732	0.137697879	0.06276507	0.028245358
Body fat percentage || id:ukb-a-264	Anxiety disorders || id:finn-b-KRA_PSY_ANXIETY	ukb-a-264	finn-b-KRA_PSY_ANXIETY	rs11030016	0.13678753	0.062605765	0.028895953
Body fat percentage || id:ukb-a-264	Anxiety disorders || id:finn-b-KRA_PSY_ANXIETY	ukb-a-264	finn-b-KRA_PSY_ANXIETY	rs11042030	0.128650669	0.06252989	0.039645195
Body fat percentage || id:ukb-a-264	Anxiety disorders || id:finn-b-KRA_PSY_ANXIETY	ukb-a-264	finn-b-KRA_PSY_ANXIETY	rs11079849	0.135926402	0.062692448	0.030147553
Body fat percentage || id:ukb-a-264	Anxiety disorders || id:finn-b-KRA_PSY_ANXIETY	ukb-a-264	finn-b-KRA_PSY_ANXIETY	rs11150745	0.133896363	0.062740553	0.032832315
Body fat percentage || id:ukb-a-264	Anxiety disorders || id:finn-b-KRA_PSY_ANXIETY	ukb-a-264	finn-b-KRA_PSY_ANXIETY	rs111743285	0.12981773	0.062619022	0.038159654
Body fat percentage || id:ukb-a-264	Anxiety disorders || id:finn-b-KRA_PSY_ANXIETY	ukb-a-264	finn-b-KRA_PSY_ANXIETY	rs11245344	0.133662642	0.062724935	0.03309465
Body fat percentage || id:ukb-a-264	Anxiety disorders || id:finn-b-KRA_PSY_ANXIETY	ukb-a-264	finn-b-KRA_PSY_ANXIETY	rs113230003	0.130559927	0.062675306	0.03724066
Body fat percentage || id:ukb-a-264	Anxiety disorders || id:finn-b-KRA_PSY_ANXIETY	ukb-a-264	finn-b-KRA_PSY_ANXIETY	rs114712833	0.137771157	0.062460653	0.027403111
Body fat percentage || id:ukb-a-264	Anxiety disorders || id:finn-b-KRA_PSY_ANXIETY	ukb-a-264	finn-b-KRA_PSY_ANXIETY	rs11642015	0.140147817	0.063863776	0.028200878
Body fat percentage || id:ukb-a-264	Anxiety disorders || id:finn-b-KRA_PSY_ANXIETY	ukb-a-264	finn-b-KRA_PSY_ANXIETY	rs11685627	0.134144458	0.06271426	0.032437405
Body fat percentage || id:ukb-a-264	Anxiety disorders || id:finn-b-KRA_PSY_ANXIETY	ukb-a-264	finn-b-KRA_PSY_ANXIETY	rs117068593	0.134379515	0.062704394	0.032107978
Body fat percentage || id:ukb-a-264	Anxiety disorders || id:finn-b-KRA_PSY_ANXIETY	ukb-a-264	finn-b-KRA_PSY_ANXIETY	rs11742930	0.133901038	0.062728211	0.032791875
Body fat percentage || id:ukb-a-264	Anxiety disorders || id:finn-b-KRA_PSY_ANXIETY	ukb-a-264	finn-b-KRA_PSY_ANXIETY	rs117632017	0.135496424	0.062501833	0.030167878
Body fat percentage || id:ukb-a-264	Anxiety disorders || id:finn-b-KRA_PSY_ANXIETY	ukb-a-264	finn-b-KRA_PSY_ANXIETY	rs11782341	0.132255749	0.0627484	0.035055642
Body fat percentage || id:ukb-a-264	Anxiety disorders || id:finn-b-KRA_PSY_ANXIETY	ukb-a-264	finn-b-KRA_PSY_ANXIETY	rs11786089	0.131053191	0.062684413	0.036556555
Body fat percentage || id:ukb-a-264	Anxiety disorders || id:finn-b-KRA_PSY_ANXIETY	ukb-a-264	finn-b-KRA_PSY_ANXIETY	rs11856579	0.134148496	0.062713988	0.032431439
Body fat percentage || id:ukb-a-264	Anxiety disorders || id:finn-b-KRA_PSY_ANXIETY	ukb-a-264	finn-b-KRA_PSY_ANXIETY	rs11866219	0.1326352	0.062852165	0.034834885
Body fat percentage || id:ukb-a-264	Anxiety disorders || id:finn-b-KRA_PSY_ANXIETY	ukb-a-264	finn-b-KRA_PSY_ANXIETY	rs11873650	0.137826616	0.062530305	0.027513299
Body fat percentage || id:ukb-a-264	Anxiety disorders || id:finn-b-KRA_PSY_ANXIETY	ukb-a-264	finn-b-KRA_PSY_ANXIETY	rs11943456	0.133014783	0.062767706	0.034076986
Body fat percentage || id:ukb-a-264	Anxiety disorders || id:finn-b-KRA_PSY_ANXIETY	ukb-a-264	finn-b-KRA_PSY_ANXIETY	rs12037698	0.13867484	0.062496681	0.026492489
Body fat percentage || id:ukb-a-264	Anxiety disorders || id:finn-b-KRA_PSY_ANXIETY	ukb-a-264	finn-b-KRA_PSY_ANXIETY	rs12049202	0.13213209	0.062796783	0.035367811
Body fat percentage || id:ukb-a-264	Anxiety disorders || id:finn-b-KRA_PSY_ANXIETY	ukb-a-264	finn-b-KRA_PSY_ANXIETY	rs1218822	0.133885345	0.062731619	0.032821817
Body fat percentage || id:ukb-a-264	Anxiety disorders || id:finn-b-KRA_PSY_ANXIETY	ukb-a-264	finn-b-KRA_PSY_ANXIETY	rs12339822	0.131725729	0.062774486	0.03587018
Body fat percentage || id:ukb-a-264	Anxiety disorders || id:finn-b-KRA_PSY_ANXIETY	ukb-a-264	finn-b-KRA_PSY_ANXIETY	rs12367809	0.126036764	0.062672247	0.044320609
Body fat percentage || id:ukb-a-264	Anxiety disorders || id:finn-b-KRA_PSY_ANXIETY	ukb-a-264	finn-b-KRA_PSY_ANXIETY	rs12475388	0.133176277	0.062724271	0.033736955
Body fat percentage || id:ukb-a-264	Anxiety disorders || id:finn-b-KRA_PSY_ANXIETY	ukb-a-264	finn-b-KRA_PSY_ANXIETY	rs12477385	0.133299655	0.062739727	0.033616235
Body fat percentage || id:ukb-a-264	Anxiety disorders || id:finn-b-KRA_PSY_ANXIETY	ukb-a-264	finn-b-KRA_PSY_ANXIETY	rs12583872	0.133160753	0.062709101	0.033714676
Body fat percentage || id:ukb-a-264	Anxiety disorders || id:finn-b-KRA_PSY_ANXIETY	ukb-a-264	finn-b-KRA_PSY_ANXIETY	rs12619178	0.127486374	0.062392458	0.041022966
Body fat percentage || id:ukb-a-264	Anxiety disorders || id:finn-b-KRA_PSY_ANXIETY	ukb-a-264	finn-b-KRA_PSY_ANXIETY	rs12622267	0.129262596	0.062553413	0.038787373
Body fat percentage || id:ukb-a-264	Anxiety disorders || id:finn-b-KRA_PSY_ANXIETY	ukb-a-264	finn-b-KRA_PSY_ANXIETY	rs12679106	0.130612685	0.062770321	0.037451921
Body fat percentage || id:ukb-a-264	Anxiety disorders || id:finn-b-KRA_PSY_ANXIETY	ukb-a-264	finn-b-KRA_PSY_ANXIETY	rs12724928	0.137434165	0.062635951	0.028222914
Body fat percentage || id:ukb-a-264	Anxiety disorders || id:finn-b-KRA_PSY_ANXIETY	ukb-a-264	finn-b-KRA_PSY_ANXIETY	rs12890931	0.131066691	0.062693414	0.036564164
Body fat percentage || id:ukb-a-264	Anxiety disorders || id:finn-b-KRA_PSY_ANXIETY	ukb-a-264	finn-b-KRA_PSY_ANXIETY	rs13062093	0.126944484	0.062345087	0.041734434
Body fat percentage || id:ukb-a-264	Anxiety disorders || id:finn-b-KRA_PSY_ANXIETY	ukb-a-264	finn-b-KRA_PSY_ANXIETY	rs13062660	0.134973297	0.062691927	0.031321715
Body fat percentage || id:ukb-a-264	Anxiety disorders || id:finn-b-KRA_PSY_ANXIETY	ukb-a-264	finn-b-KRA_PSY_ANXIETY	rs13109830	0.131889958	0.062707347	0.035442902
Body fat percentage || id:ukb-a-264	Anxiety disorders || id:finn-b-KRA_PSY_ANXIETY	ukb-a-264	finn-b-KRA_PSY_ANXIETY	rs13135092	0.131578714	0.062652546	0.035717094
Body fat percentage || id:ukb-a-264	Anxiety disorders || id:finn-b-KRA_PSY_ANXIETY	ukb-a-264	finn-b-KRA_PSY_ANXIETY	rs13174863	0.131571543	0.062695899	0.03585509
Body fat percentage || id:ukb-a-264	Anxiety disorders || id:finn-b-KRA_PSY_ANXIETY	ukb-a-264	finn-b-KRA_PSY_ANXIETY	rs136308	0.130863861	0.062582526	0.036522623
Body fat percentage || id:ukb-a-264	Anxiety disorders || id:finn-b-KRA_PSY_ANXIETY	ukb-a-264	finn-b-KRA_PSY_ANXIETY	rs1441264	0.131557309	0.062712852	0.03592523
Body fat percentage || id:ukb-a-264	Anxiety disorders || id:finn-b-KRA_PSY_ANXIETY	ukb-a-264	finn-b-KRA_PSY_ANXIETY	rs1446585	0.133187567	0.062792014	0.033914156
Body fat percentage || id:ukb-a-264	Anxiety disorders || id:finn-b-KRA_PSY_ANXIETY	ukb-a-264	finn-b-KRA_PSY_ANXIETY	rs1460940	0.124680123	0.062243178	0.045165154
Body fat percentage || id:ukb-a-264	Anxiety disorders || id:finn-b-KRA_PSY_ANXIETY	ukb-a-264	finn-b-KRA_PSY_ANXIETY	rs1486921	0.133318797	0.062721815	0.033540158
Body fat percentage || id:ukb-a-264	Anxiety disorders || id:finn-b-KRA_PSY_ANXIETY	ukb-a-264	finn-b-KRA_PSY_ANXIETY	rs1503526	0.140560923	0.062237715	0.023917464
Body fat percentage || id:ukb-a-264	Anxiety disorders || id:finn-b-KRA_PSY_ANXIETY	ukb-a-264	finn-b-KRA_PSY_ANXIETY	rs1538742	0.138954817	0.062808212	0.026941316
Body fat percentage || id:ukb-a-264	Anxiety disorders || id:finn-b-KRA_PSY_ANXIETY	ukb-a-264	finn-b-KRA_PSY_ANXIETY	rs1568489	0.133169305	0.062736408	0.033780694
Body fat percentage || id:ukb-a-264	Anxiety disorders || id:finn-b-KRA_PSY_ANXIETY	ukb-a-264	finn-b-KRA_PSY_ANXIETY	rs16934748	0.135905885	0.062643107	0.03004273
Body fat percentage || id:ukb-a-264	Anxiety disorders || id:finn-b-KRA_PSY_ANXIETY	ukb-a-264	finn-b-KRA_PSY_ANXIETY	rs16951304	0.131234071	0.062744909	0.036478852
Body fat percentage || id:ukb-a-264	Anxiety disorders || id:finn-b-KRA_PSY_ANXIETY	ukb-a-264	finn-b-KRA_PSY_ANXIETY	rs1701820	0.131714586	0.062699469	0.035664771
Body fat percentage || id:ukb-a-264	Anxiety disorders || id:finn-b-KRA_PSY_ANXIETY	ukb-a-264	finn-b-KRA_PSY_ANXIETY	rs17024393	0.123360748	0.062657796	0.048975919
Body fat percentage || id:ukb-a-264	Anxiety disorders || id:finn-b-KRA_PSY_ANXIETY	ukb-a-264	finn-b-KRA_PSY_ANXIETY	rs1724557	0.130918813	0.062685967	0.036753947
Body fat percentage || id:ukb-a-264	Anxiety disorders || id:finn-b-KRA_PSY_ANXIETY	ukb-a-264	finn-b-KRA_PSY_ANXIETY	rs17265513	0.126820531	0.062366278	0.04200413
Body fat percentage || id:ukb-a-264	Anxiety disorders || id:finn-b-KRA_PSY_ANXIETY	ukb-a-264	finn-b-KRA_PSY_ANXIETY	rs17296856	0.136778366	0.062887069	0.029631318
Body fat percentage || id:ukb-a-264	Anxiety disorders || id:finn-b-KRA_PSY_ANXIETY	ukb-a-264	finn-b-KRA_PSY_ANXIETY	rs17704028	0.129953151	0.062614107	0.03794381
Body fat percentage || id:ukb-a-264	Anxiety disorders || id:finn-b-KRA_PSY_ANXIETY	ukb-a-264	finn-b-KRA_PSY_ANXIETY	rs17770336	0.138568018	0.062655201	0.026994564
Body fat percentage || id:ukb-a-264	Anxiety disorders || id:finn-b-KRA_PSY_ANXIETY	ukb-a-264	finn-b-KRA_PSY_ANXIETY	rs1783541	0.128271804	0.061903491	0.038253734
Body fat percentage || id:ukb-a-264	Anxiety disorders || id:finn-b-KRA_PSY_ANXIETY	ukb-a-264	finn-b-KRA_PSY_ANXIETY	rs1881505	0.130829769	0.062513619	0.036365201
Body fat percentage || id:ukb-a-264	Anxiety disorders || id:finn-b-KRA_PSY_ANXIETY	ukb-a-264	finn-b-KRA_PSY_ANXIETY	rs1893659	0.132487256	0.062814508	0.03492884
Body fat percentage || id:ukb-a-264	Anxiety disorders || id:finn-b-KRA_PSY_ANXIETY	ukb-a-264	finn-b-KRA_PSY_ANXIETY	rs1927626	0.132901837	0.062719424	0.034091305
Body fat percentage || id:ukb-a-264	Anxiety disorders || id:finn-b-KRA_PSY_ANXIETY	ukb-a-264	finn-b-KRA_PSY_ANXIETY	rs1928185	0.130022013	0.062864682	0.038613331
Body fat percentage || id:ukb-a-264	Anxiety disorders || id:finn-b-KRA_PSY_ANXIETY	ukb-a-264	finn-b-KRA_PSY_ANXIETY	rs1928496	0.142408762	0.061997245	0.021617767
Body fat percentage || id:ukb-a-264	Anxiety disorders || id:finn-b-KRA_PSY_ANXIETY	ukb-a-264	finn-b-KRA_PSY_ANXIETY	rs2002023	0.129915883	0.062617887	0.038010567
Body fat percentage || id:ukb-a-264	Anxiety disorders || id:finn-b-KRA_PSY_ANXIETY	ukb-a-264	finn-b-KRA_PSY_ANXIETY	rs2003476	0.129594727	0.062641148	0.038560782
Body fat percentage || id:ukb-a-264	Anxiety disorders || id:finn-b-KRA_PSY_ANXIETY	ukb-a-264	finn-b-KRA_PSY_ANXIETY	rs2042864	0.134058913	0.062738193	0.032614337
Body fat percentage || id:ukb-a-264	Anxiety disorders || id:finn-b-KRA_PSY_ANXIETY	ukb-a-264	finn-b-KRA_PSY_ANXIETY	rs2043016	0.121298469	0.061295248	0.047824872
Body fat percentage || id:ukb-a-264	Anxiety disorders || id:finn-b-KRA_PSY_ANXIETY	ukb-a-264	finn-b-KRA_PSY_ANXIETY	rs2052607	0.137313928	0.062705578	0.028537295
Body fat percentage || id:ukb-a-264	Anxiety disorders || id:finn-b-KRA_PSY_ANXIETY	ukb-a-264	finn-b-KRA_PSY_ANXIETY	rs2112347	0.142021994	0.062499494	0.023064153
Body fat percentage || id:ukb-a-264	Anxiety disorders || id:finn-b-KRA_PSY_ANXIETY	ukb-a-264	finn-b-KRA_PSY_ANXIETY	rs215614	0.130751129	0.062624969	0.036811963
Body fat percentage || id:ukb-a-264	Anxiety disorders || id:finn-b-KRA_PSY_ANXIETY	ukb-a-264	finn-b-KRA_PSY_ANXIETY	rs2172131	0.131177573	0.062720693	0.036487202
Body fat percentage || id:ukb-a-264	Anxiety disorders || id:finn-b-KRA_PSY_ANXIETY	ukb-a-264	finn-b-KRA_PSY_ANXIETY	rs2192527	0.131366475	0.062743692	0.036286704
Body fat percentage || id:ukb-a-264	Anxiety disorders || id:finn-b-KRA_PSY_ANXIETY	ukb-a-264	finn-b-KRA_PSY_ANXIETY	rs2239647	0.133590701	0.062760255	0.033288394
Body fat percentage || id:ukb-a-264	Anxiety disorders || id:finn-b-KRA_PSY_ANXIETY	ukb-a-264	finn-b-KRA_PSY_ANXIETY	rs2306593	0.125348921	0.062141467	0.043679424
Body fat percentage || id:ukb-a-264	Anxiety disorders || id:finn-b-KRA_PSY_ANXIETY	ukb-a-264	finn-b-KRA_PSY_ANXIETY	rs2318543	0.133687103	0.062738432	0.033100301
Body fat percentage || id:ukb-a-264	Anxiety disorders || id:finn-b-KRA_PSY_ANXIETY	ukb-a-264	finn-b-KRA_PSY_ANXIETY	rs2370982	0.131619961	0.062852718	0.036250954
Body fat percentage || id:ukb-a-264	Anxiety disorders || id:finn-b-KRA_PSY_ANXIETY	ukb-a-264	finn-b-KRA_PSY_ANXIETY	rs2398861	0.135756936	0.062685053	0.030334222
Body fat percentage || id:ukb-a-264	Anxiety disorders || id:finn-b-KRA_PSY_ANXIETY	ukb-a-264	finn-b-KRA_PSY_ANXIETY	rs241459	0.137535921	0.062697039	0.028259937
Body fat percentage || id:ukb-a-264	Anxiety disorders || id:finn-b-KRA_PSY_ANXIETY	ukb-a-264	finn-b-KRA_PSY_ANXIETY	rs2415142	0.132382631	0.062770099	0.034943904
Body fat percentage || id:ukb-a-264	Anxiety disorders || id:finn-b-KRA_PSY_ANXIETY	ukb-a-264	finn-b-KRA_PSY_ANXIETY	rs2436772	0.133390732	0.062735006	0.033481884
Body fat percentage || id:ukb-a-264	Anxiety disorders || id:finn-b-KRA_PSY_ANXIETY	ukb-a-264	finn-b-KRA_PSY_ANXIETY	rs245775	0.134025123	0.062785871	0.032790569
Body fat percentage || id:ukb-a-264	Anxiety disorders || id:finn-b-KRA_PSY_ANXIETY	ukb-a-264	finn-b-KRA_PSY_ANXIETY	rs2487585	0.132632104	0.062704836	0.034414488
Body fat percentage || id:ukb-a-264	Anxiety disorders || id:finn-b-KRA_PSY_ANXIETY	ukb-a-264	finn-b-KRA_PSY_ANXIETY	rs2499468	0.131289675	0.062635027	0.03607276
Body fat percentage || id:ukb-a-264	Anxiety disorders || id:finn-b-KRA_PSY_ANXIETY	ukb-a-264	finn-b-KRA_PSY_ANXIETY	rs2606228	0.134877948	0.062731381	0.031548306
Body fat percentage || id:ukb-a-264	Anxiety disorders || id:finn-b-KRA_PSY_ANXIETY	ukb-a-264	finn-b-KRA_PSY_ANXIETY	rs2660241	0.137036408	0.062583382	0.02854881
Body fat percentage || id:ukb-a-264	Anxiety disorders || id:finn-b-KRA_PSY_ANXIETY	ukb-a-264	finn-b-KRA_PSY_ANXIETY	rs2678204	0.134684639	0.062796654	0.03197091
Body fat percentage || id:ukb-a-264	Anxiety disorders || id:finn-b-KRA_PSY_ANXIETY	ukb-a-264	finn-b-KRA_PSY_ANXIETY	rs2702123	0.138038501	0.062320929	0.02676266
Body fat percentage || id:ukb-a-264	Anxiety disorders || id:finn-b-KRA_PSY_ANXIETY	ukb-a-264	finn-b-KRA_PSY_ANXIETY	rs2855818	0.144051133	0.062199888	0.020561611
Body fat percentage || id:ukb-a-264	Anxiety disorders || id:finn-b-KRA_PSY_ANXIETY	ukb-a-264	finn-b-KRA_PSY_ANXIETY	rs2861685	0.128316006	0.062473711	0.039983432
Body fat percentage || id:ukb-a-264	Anxiety disorders || id:finn-b-KRA_PSY_ANXIETY	ukb-a-264	finn-b-KRA_PSY_ANXIETY	rs2867131	0.146316623	0.062238485	0.01872793
Body fat percentage || id:ukb-a-264	Anxiety disorders || id:finn-b-KRA_PSY_ANXIETY	ukb-a-264	finn-b-KRA_PSY_ANXIETY	rs28726372	0.137009775	0.062592298	0.028602374
Body fat percentage || id:ukb-a-264	Anxiety disorders || id:finn-b-KRA_PSY_ANXIETY	ukb-a-264	finn-b-KRA_PSY_ANXIETY	rs2954033	0.137559844	0.062498664	0.027735703
Body fat percentage || id:ukb-a-264	Anxiety disorders || id:finn-b-KRA_PSY_ANXIETY	ukb-a-264	finn-b-KRA_PSY_ANXIETY	rs2984618	0.132765631	0.062725268	0.034292011
Body fat percentage || id:ukb-a-264	Anxiety disorders || id:finn-b-KRA_PSY_ANXIETY	ukb-a-264	finn-b-KRA_PSY_ANXIETY	rs301806	0.13788609	0.062518995	0.027418528
Body fat percentage || id:ukb-a-264	Anxiety disorders || id:finn-b-KRA_PSY_ANXIETY	ukb-a-264	finn-b-KRA_PSY_ANXIETY	rs34045288	0.130482015	0.062760445	0.037612885
Body fat percentage || id:ukb-a-264	Anxiety disorders || id:finn-b-KRA_PSY_ANXIETY	ukb-a-264	finn-b-KRA_PSY_ANXIETY	rs34417222	0.136331864	0.062642923	0.029530367
Body fat percentage || id:ukb-a-264	Anxiety disorders || id:finn-b-KRA_PSY_ANXIETY	ukb-a-264	finn-b-KRA_PSY_ANXIETY	rs34483452	0.139080259	0.062637674	0.026392094
Body fat percentage || id:ukb-a-264	Anxiety disorders || id:finn-b-KRA_PSY_ANXIETY	ukb-a-264	finn-b-KRA_PSY_ANXIETY	rs35060985	0.134851454	0.062830134	0.031850145
Body fat percentage || id:ukb-a-264	Anxiety disorders || id:finn-b-KRA_PSY_ANXIETY	ukb-a-264	finn-b-KRA_PSY_ANXIETY	rs35882248	0.128435494	0.062664353	0.040405606
Body fat percentage || id:ukb-a-264	Anxiety disorders || id:finn-b-KRA_PSY_ANXIETY	ukb-a-264	finn-b-KRA_PSY_ANXIETY	rs3736896	0.141061019	0.062796913	0.024684478
Body fat percentage || id:ukb-a-264	Anxiety disorders || id:finn-b-KRA_PSY_ANXIETY	ukb-a-264	finn-b-KRA_PSY_ANXIETY	rs3764002	0.138305303	0.062735339	0.027483325
Body fat percentage || id:ukb-a-264	Anxiety disorders || id:finn-b-KRA_PSY_ANXIETY	ukb-a-264	finn-b-KRA_PSY_ANXIETY	rs3766823	0.128445442	0.062574795	0.040104535
Body fat percentage || id:ukb-a-264	Anxiety disorders || id:finn-b-KRA_PSY_ANXIETY	ukb-a-264	finn-b-KRA_PSY_ANXIETY	rs3803286	0.129505736	0.062626095	0.038647573
Body fat percentage || id:ukb-a-264	Anxiety disorders || id:finn-b-KRA_PSY_ANXIETY	ukb-a-264	finn-b-KRA_PSY_ANXIETY	rs40071	0.127421845	0.062465386	0.041362354
Body fat percentage || id:ukb-a-264	Anxiety disorders || id:finn-b-KRA_PSY_ANXIETY	ukb-a-264	finn-b-KRA_PSY_ANXIETY	rs4284389	0.138534427	0.062482176	0.026610581
Body fat percentage || id:ukb-a-264	Anxiety disorders || id:finn-b-KRA_PSY_ANXIETY	ukb-a-264	finn-b-KRA_PSY_ANXIETY	rs429358	0.136225919	0.062729	0.029881489
Body fat percentage || id:ukb-a-264	Anxiety disorders || id:finn-b-KRA_PSY_ANXIETY	ukb-a-264	finn-b-KRA_PSY_ANXIETY	rs4450871	0.131532401	0.062682375	0.035870241
Body fat percentage || id:ukb-a-264	Anxiety disorders || id:finn-b-KRA_PSY_ANXIETY	ukb-a-264	finn-b-KRA_PSY_ANXIETY	rs4503172	0.131753548	0.062695105	0.035597398
Body fat percentage || id:ukb-a-264	Anxiety disorders || id:finn-b-KRA_PSY_ANXIETY	ukb-a-264	finn-b-KRA_PSY_ANXIETY	rs4547132	0.13837292	0.062576651	0.027018197
Body fat percentage || id:ukb-a-264	Anxiety disorders || id:finn-b-KRA_PSY_ANXIETY	ukb-a-264	finn-b-KRA_PSY_ANXIETY	rs4549685	0.13166846	0.062734164	0.035831728
Body fat percentage || id:ukb-a-264	Anxiety disorders || id:finn-b-KRA_PSY_ANXIETY	ukb-a-264	finn-b-KRA_PSY_ANXIETY	rs4657796	0.132229245	0.062728726	0.035035002
Body fat percentage || id:ukb-a-264	Anxiety disorders || id:finn-b-KRA_PSY_ANXIETY	ukb-a-264	finn-b-KRA_PSY_ANXIETY	rs4690324	0.138576102	0.062410795	0.026392525
Body fat percentage || id:ukb-a-264	Anxiety disorders || id:finn-b-KRA_PSY_ANXIETY	ukb-a-264	finn-b-KRA_PSY_ANXIETY	rs4709745	0.135697451	0.062627442	0.030254603
Body fat percentage || id:ukb-a-264	Anxiety disorders || id:finn-b-KRA_PSY_ANXIETY	ukb-a-264	finn-b-KRA_PSY_ANXIETY	rs4718964	0.13058147	0.062699457	0.037282489
Body fat percentage || id:ukb-a-264	Anxiety disorders || id:finn-b-KRA_PSY_ANXIETY	ukb-a-264	finn-b-KRA_PSY_ANXIETY	rs4722398	0.130829653	0.062509888	0.036354213
Body fat percentage || id:ukb-a-264	Anxiety disorders || id:finn-b-KRA_PSY_ANXIETY	ukb-a-264	finn-b-KRA_PSY_ANXIETY	rs4752183	0.133775167	0.062718948	0.032930415
Body fat percentage || id:ukb-a-264	Anxiety disorders || id:finn-b-KRA_PSY_ANXIETY	ukb-a-264	finn-b-KRA_PSY_ANXIETY	rs4759318	0.129487008	0.0625927	0.038572014
Body fat percentage || id:ukb-a-264	Anxiety disorders || id:finn-b-KRA_PSY_ANXIETY	ukb-a-264	finn-b-KRA_PSY_ANXIETY	rs479018	0.137837321	0.062637233	0.027766812
Body fat percentage || id:ukb-a-264	Anxiety disorders || id:finn-b-KRA_PSY_ANXIETY	ukb-a-264	finn-b-KRA_PSY_ANXIETY	rs4821764	0.140809254	0.062529979	0.024330619
Body fat percentage || id:ukb-a-264	Anxiety disorders || id:finn-b-KRA_PSY_ANXIETY	ukb-a-264	finn-b-KRA_PSY_ANXIETY	rs4864201	0.134465127	0.062717838	0.032035337
Body fat percentage || id:ukb-a-264	Anxiety disorders || id:finn-b-KRA_PSY_ANXIETY	ukb-a-264	finn-b-KRA_PSY_ANXIETY	rs4876611	0.138974913	0.062672728	0.026590971
Body fat percentage || id:ukb-a-264	Anxiety disorders || id:finn-b-KRA_PSY_ANXIETY	ukb-a-264	finn-b-KRA_PSY_ANXIETY	rs4889606	0.132989411	0.062836375	0.034307413
Body fat percentage || id:ukb-a-264	Anxiety disorders || id:finn-b-KRA_PSY_ANXIETY	ukb-a-264	finn-b-KRA_PSY_ANXIETY	rs525101	0.13386423	0.062764043	0.032939726
Body fat percentage || id:ukb-a-264	Anxiety disorders || id:finn-b-KRA_PSY_ANXIETY	ukb-a-264	finn-b-KRA_PSY_ANXIETY	rs538656	0.143633746	0.062422987	0.021393032
Body fat percentage || id:ukb-a-264	Anxiety disorders || id:finn-b-KRA_PSY_ANXIETY	ukb-a-264	finn-b-KRA_PSY_ANXIETY	rs539515	0.136471993	0.062958001	0.030184018
Body fat percentage || id:ukb-a-264	Anxiety disorders || id:finn-b-KRA_PSY_ANXIETY	ukb-a-264	finn-b-KRA_PSY_ANXIETY	rs55637757	0.131767101	0.062774638	0.035812498
Body fat percentage || id:ukb-a-264	Anxiety disorders || id:finn-b-KRA_PSY_ANXIETY	ukb-a-264	finn-b-KRA_PSY_ANXIETY	rs55714539	0.136458176	0.062876927	0.029988484
Body fat percentage || id:ukb-a-264	Anxiety disorders || id:finn-b-KRA_PSY_ANXIETY	ukb-a-264	finn-b-KRA_PSY_ANXIETY	rs56203712	0.127791601	0.062386074	0.040520872
Body fat percentage || id:ukb-a-264	Anxiety disorders || id:finn-b-KRA_PSY_ANXIETY	ukb-a-264	finn-b-KRA_PSY_ANXIETY	rs56226325	0.129998334	0.062694136	0.038122741
Body fat percentage || id:ukb-a-264	Anxiety disorders || id:finn-b-KRA_PSY_ANXIETY	ukb-a-264	finn-b-KRA_PSY_ANXIETY	rs56399737	0.134834117	0.062709588	0.031544492
Body fat percentage || id:ukb-a-264	Anxiety disorders || id:finn-b-KRA_PSY_ANXIETY	ukb-a-264	finn-b-KRA_PSY_ANXIETY	rs56803094	0.135242665	0.062725058	0.031074405
Body fat percentage || id:ukb-a-264	Anxiety disorders || id:finn-b-KRA_PSY_ANXIETY	ukb-a-264	finn-b-KRA_PSY_ANXIETY	rs57636386	0.134478363	0.062729083	0.03204923
Body fat percentage || id:ukb-a-264	Anxiety disorders || id:finn-b-KRA_PSY_ANXIETY	ukb-a-264	finn-b-KRA_PSY_ANXIETY	rs57866767	0.129330059	0.062721807	0.039211239
Body fat percentage || id:ukb-a-264	Anxiety disorders || id:finn-b-KRA_PSY_ANXIETY	ukb-a-264	finn-b-KRA_PSY_ANXIETY	rs58360798	0.135188044	0.062670172	0.030995118
Body fat percentage || id:ukb-a-264	Anxiety disorders || id:finn-b-KRA_PSY_ANXIETY	ukb-a-264	finn-b-KRA_PSY_ANXIETY	rs58862095	0.127970662	0.062568858	0.040827532
Body fat percentage || id:ukb-a-264	Anxiety disorders || id:finn-b-KRA_PSY_ANXIETY	ukb-a-264	finn-b-KRA_PSY_ANXIETY	rs59066241	0.125092062	0.062152562	0.044150263
Body fat percentage || id:ukb-a-264	Anxiety disorders || id:finn-b-KRA_PSY_ANXIETY	ukb-a-264	finn-b-KRA_PSY_ANXIETY	rs59104534	0.133555232	0.062729581	0.033249044
Body fat percentage || id:ukb-a-264	Anxiety disorders || id:finn-b-KRA_PSY_ANXIETY	ukb-a-264	finn-b-KRA_PSY_ANXIETY	rs61975142	0.13198058	0.062773978	0.035511881
Body fat percentage || id:ukb-a-264	Anxiety disorders || id:finn-b-KRA_PSY_ANXIETY	ukb-a-264	finn-b-KRA_PSY_ANXIETY	rs62106258	0.130791721	0.062737215	0.037091548
Body fat percentage || id:ukb-a-264	Anxiety disorders || id:finn-b-KRA_PSY_ANXIETY	ukb-a-264	finn-b-KRA_PSY_ANXIETY	rs62261725	0.134162876	0.062801639	0.032655312
Body fat percentage || id:ukb-a-264	Anxiety disorders || id:finn-b-KRA_PSY_ANXIETY	ukb-a-264	finn-b-KRA_PSY_ANXIETY	rs62285233	0.137877903	0.062500511	0.02738201
Body fat percentage || id:ukb-a-264	Anxiety disorders || id:finn-b-KRA_PSY_ANXIETY	ukb-a-264	finn-b-KRA_PSY_ANXIETY	rs62414900	0.129412955	0.062472303	0.038309734
Body fat percentage || id:ukb-a-264	Anxiety disorders || id:finn-b-KRA_PSY_ANXIETY	ukb-a-264	finn-b-KRA_PSY_ANXIETY	rs6545714	0.137553417	0.062707939	0.028267297
Body fat percentage || id:ukb-a-264	Anxiety disorders || id:finn-b-KRA_PSY_ANXIETY	ukb-a-264	finn-b-KRA_PSY_ANXIETY	rs6575340	0.132890243	0.062776446	0.034269979
Body fat percentage || id:ukb-a-264	Anxiety disorders || id:finn-b-KRA_PSY_ANXIETY	ukb-a-264	finn-b-KRA_PSY_ANXIETY	rs6717858	0.136863602	0.062873126	0.029493853
Body fat percentage || id:ukb-a-264	Anxiety disorders || id:finn-b-KRA_PSY_ANXIETY	ukb-a-264	finn-b-KRA_PSY_ANXIETY	rs67807996	0.140948482	0.06253223	0.024195328
Body fat percentage || id:ukb-a-264	Anxiety disorders || id:finn-b-KRA_PSY_ANXIETY	ukb-a-264	finn-b-KRA_PSY_ANXIETY	rs6792984	0.133792091	0.062716636	0.032901835
Body fat percentage || id:ukb-a-264	Anxiety disorders || id:finn-b-KRA_PSY_ANXIETY	ukb-a-264	finn-b-KRA_PSY_ANXIETY	rs6847975	0.130764463	0.062659002	0.036895167
Body fat percentage || id:ukb-a-264	Anxiety disorders || id:finn-b-KRA_PSY_ANXIETY	ukb-a-264	finn-b-KRA_PSY_ANXIETY	rs6861649	0.134572513	0.062755913	0.032002466
Body fat percentage || id:ukb-a-264	Anxiety disorders || id:finn-b-KRA_PSY_ANXIETY	ukb-a-264	finn-b-KRA_PSY_ANXIETY	rs6875585	0.135002956	0.062707323	0.031326089
Body fat percentage || id:ukb-a-264	Anxiety disorders || id:finn-b-KRA_PSY_ANXIETY	ukb-a-264	finn-b-KRA_PSY_ANXIETY	rs6888037	0.133659104	0.062702316	0.033036008
Body fat percentage || id:ukb-a-264	Anxiety disorders || id:finn-b-KRA_PSY_ANXIETY	ukb-a-264	finn-b-KRA_PSY_ANXIETY	rs6925197	0.129856908	0.062574458	0.03796446
Body fat percentage || id:ukb-a-264	Anxiety disorders || id:finn-b-KRA_PSY_ANXIETY	ukb-a-264	finn-b-KRA_PSY_ANXIETY	rs6927268	0.133830971	0.062768724	0.032996304
Body fat percentage || id:ukb-a-264	Anxiety disorders || id:finn-b-KRA_PSY_ANXIETY	ukb-a-264	finn-b-KRA_PSY_ANXIETY	rs6948959	0.13521148	0.062719551	0.031098448
Body fat percentage || id:ukb-a-264	Anxiety disorders || id:finn-b-KRA_PSY_ANXIETY	ukb-a-264	finn-b-KRA_PSY_ANXIETY	rs6973656	0.131676369	0.062678356	0.035656174
Body fat percentage || id:ukb-a-264	Anxiety disorders || id:finn-b-KRA_PSY_ANXIETY	ukb-a-264	finn-b-KRA_PSY_ANXIETY	rs6977416	0.134180153	0.062717326	0.032399796
Body fat percentage || id:ukb-a-264	Anxiety disorders || id:finn-b-KRA_PSY_ANXIETY	ukb-a-264	finn-b-KRA_PSY_ANXIETY	rs704061	0.134061246	0.062795195	0.03276946
Body fat percentage || id:ukb-a-264	Anxiety disorders || id:finn-b-KRA_PSY_ANXIETY	ukb-a-264	finn-b-KRA_PSY_ANXIETY	rs7094644	0.128748206	0.062424532	0.039163801
Body fat percentage || id:ukb-a-264	Anxiety disorders || id:finn-b-KRA_PSY_ANXIETY	ukb-a-264	finn-b-KRA_PSY_ANXIETY	rs7124681	0.149100768	0.06234222	0.01677283
Body fat percentage || id:ukb-a-264	Anxiety disorders || id:finn-b-KRA_PSY_ANXIETY	ukb-a-264	finn-b-KRA_PSY_ANXIETY	rs7133378	0.119750464	0.061942865	0.05320656
Body fat percentage || id:ukb-a-264	Anxiety disorders || id:finn-b-KRA_PSY_ANXIETY	ukb-a-264	finn-b-KRA_PSY_ANXIETY	rs713586	0.136125006	0.063074996	0.030916537
Body fat percentage || id:ukb-a-264	Anxiety disorders || id:finn-b-KRA_PSY_ANXIETY	ukb-a-264	finn-b-KRA_PSY_ANXIETY	rs7139583	0.126209541	0.062321621	0.042853757
Body fat percentage || id:ukb-a-264	Anxiety disorders || id:finn-b-KRA_PSY_ANXIETY	ukb-a-264	finn-b-KRA_PSY_ANXIETY	rs7238896	0.133159185	0.062740459	0.033805721
Body fat percentage || id:ukb-a-264	Anxiety disorders || id:finn-b-KRA_PSY_ANXIETY	ukb-a-264	finn-b-KRA_PSY_ANXIETY	rs7259070	0.132769458	0.062721918	0.034277228
Body fat percentage || id:ukb-a-264	Anxiety disorders || id:finn-b-KRA_PSY_ANXIETY	ukb-a-264	finn-b-KRA_PSY_ANXIETY	rs72820274	0.129409196	0.062501194	0.038404836
Body fat percentage || id:ukb-a-264	Anxiety disorders || id:finn-b-KRA_PSY_ANXIETY	ukb-a-264	finn-b-KRA_PSY_ANXIETY	rs72917533	0.134041504	0.062700261	0.032531831
Body fat percentage || id:ukb-a-264	Anxiety disorders || id:finn-b-KRA_PSY_ANXIETY	ukb-a-264	finn-b-KRA_PSY_ANXIETY	rs72976986	0.131147511	0.06273219	0.036564515
Body fat percentage || id:ukb-a-264	Anxiety disorders || id:finn-b-KRA_PSY_ANXIETY	ukb-a-264	finn-b-KRA_PSY_ANXIETY	rs72995085	0.134207394	0.062744905	0.032440776
Body fat percentage || id:ukb-a-264	Anxiety disorders || id:finn-b-KRA_PSY_ANXIETY	ukb-a-264	finn-b-KRA_PSY_ANXIETY	rs73035223	0.13290905	0.06270941	0.034053007
Body fat percentage || id:ukb-a-264	Anxiety disorders || id:finn-b-KRA_PSY_ANXIETY	ukb-a-264	finn-b-KRA_PSY_ANXIETY	rs7498044	0.13519385	0.062704121	0.031078977
Body fat percentage || id:ukb-a-264	Anxiety disorders || id:finn-b-KRA_PSY_ANXIETY	ukb-a-264	finn-b-KRA_PSY_ANXIETY	rs75641275	0.128402736	0.062585054	0.04020352
Body fat percentage || id:ukb-a-264	Anxiety disorders || id:finn-b-KRA_PSY_ANXIETY	ukb-a-264	finn-b-KRA_PSY_ANXIETY	rs7570258	0.129546526	0.062513151	0.038236693
Body fat percentage || id:ukb-a-264	Anxiety disorders || id:finn-b-KRA_PSY_ANXIETY	ukb-a-264	finn-b-KRA_PSY_ANXIETY	rs75846784	0.137740578	0.062523826	0.027594085
Body fat percentage || id:ukb-a-264	Anxiety disorders || id:finn-b-KRA_PSY_ANXIETY	ukb-a-264	finn-b-KRA_PSY_ANXIETY	rs75854315	0.132912494	0.062687882	0.033986968
Body fat percentage || id:ukb-a-264	Anxiety disorders || id:finn-b-KRA_PSY_ANXIETY	ukb-a-264	finn-b-KRA_PSY_ANXIETY	rs7591494	0.129643938	0.062573091	0.038276631
Body fat percentage || id:ukb-a-264	Anxiety disorders || id:finn-b-KRA_PSY_ANXIETY	ukb-a-264	finn-b-KRA_PSY_ANXIETY	rs76040172	0.140640235	0.062557905	0.024565932
Body fat percentage || id:ukb-a-264	Anxiety disorders || id:finn-b-KRA_PSY_ANXIETY	ukb-a-264	finn-b-KRA_PSY_ANXIETY	rs7630228	0.133584336	0.062737219	0.033232116
Body fat percentage || id:ukb-a-264	Anxiety disorders || id:finn-b-KRA_PSY_ANXIETY	ukb-a-264	finn-b-KRA_PSY_ANXIETY	rs7649970	0.131417389	0.063032053	0.037075697
Body fat percentage || id:ukb-a-264	Anxiety disorders || id:finn-b-KRA_PSY_ANXIETY	ukb-a-264	finn-b-KRA_PSY_ANXIETY	rs76929617	0.131325052	0.062623093	0.035987318
Body fat percentage || id:ukb-a-264	Anxiety disorders || id:finn-b-KRA_PSY_ANXIETY	ukb-a-264	finn-b-KRA_PSY_ANXIETY	rs7707394	0.133770146	0.062773458	0.033089263
Body fat percentage || id:ukb-a-264	Anxiety disorders || id:finn-b-KRA_PSY_ANXIETY	ukb-a-264	finn-b-KRA_PSY_ANXIETY	rs7774	0.133749994	0.062733399	0.033003718
Body fat percentage || id:ukb-a-264	Anxiety disorders || id:finn-b-KRA_PSY_ANXIETY	ukb-a-264	finn-b-KRA_PSY_ANXIETY	rs78801969	0.136564185	0.062624302	0.029206359
Body fat percentage || id:ukb-a-264	Anxiety disorders || id:finn-b-KRA_PSY_ANXIETY	ukb-a-264	finn-b-KRA_PSY_ANXIETY	rs79113395	0.136157986	0.062644361	0.029742146
Body fat percentage || id:ukb-a-264	Anxiety disorders || id:finn-b-KRA_PSY_ANXIETY	ukb-a-264	finn-b-KRA_PSY_ANXIETY	rs7925100	0.138057508	0.062447245	0.027050646
Body fat percentage || id:ukb-a-264	Anxiety disorders || id:finn-b-KRA_PSY_ANXIETY	ukb-a-264	finn-b-KRA_PSY_ANXIETY	rs7972728	0.132211555	0.062759777	0.035149766
Body fat percentage || id:ukb-a-264	Anxiety disorders || id:finn-b-KRA_PSY_ANXIETY	ukb-a-264	finn-b-KRA_PSY_ANXIETY	rs7982447	0.134076428	0.062763073	0.032660581
Body fat percentage || id:ukb-a-264	Anxiety disorders || id:finn-b-KRA_PSY_ANXIETY	ukb-a-264	finn-b-KRA_PSY_ANXIETY	rs80135947	0.112272146	0.061307848	0.067058004
Body fat percentage || id:ukb-a-264	Anxiety disorders || id:finn-b-KRA_PSY_ANXIETY	ukb-a-264	finn-b-KRA_PSY_ANXIETY	rs8042404	0.129222709	0.062509041	0.038709255
Body fat percentage || id:ukb-a-264	Anxiety disorders || id:finn-b-KRA_PSY_ANXIETY	ukb-a-264	finn-b-KRA_PSY_ANXIETY	rs8087074	0.136057131	0.062659997	0.029904306
Body fat percentage || id:ukb-a-264	Anxiety disorders || id:finn-b-KRA_PSY_ANXIETY	ukb-a-264	finn-b-KRA_PSY_ANXIETY	rs809955	0.127213513	0.062415427	0.041532516
Body fat percentage || id:ukb-a-264	Anxiety disorders || id:finn-b-KRA_PSY_ANXIETY	ukb-a-264	finn-b-KRA_PSY_ANXIETY	rs815163	0.137275391	0.062535037	0.028150999
Body fat percentage || id:ukb-a-264	Anxiety disorders || id:finn-b-KRA_PSY_ANXIETY	ukb-a-264	finn-b-KRA_PSY_ANXIETY	rs815611	0.134237656	0.062733815	0.032371141
Body fat percentage || id:ukb-a-264	Anxiety disorders || id:finn-b-KRA_PSY_ANXIETY	ukb-a-264	finn-b-KRA_PSY_ANXIETY	rs878206	0.125228605	0.061752044	0.042567753
Body fat percentage || id:ukb-a-264	Anxiety disorders || id:finn-b-KRA_PSY_ANXIETY	ukb-a-264	finn-b-KRA_PSY_ANXIETY	rs879620	0.138517412	0.062708471	0.027180853
Body fat percentage || id:ukb-a-264	Anxiety disorders || id:finn-b-KRA_PSY_ANXIETY	ukb-a-264	finn-b-KRA_PSY_ANXIETY	rs9320823	0.130559749	0.062801463	0.037623924
Body fat percentage || id:ukb-a-264	Anxiety disorders || id:finn-b-KRA_PSY_ANXIETY	ukb-a-264	finn-b-KRA_PSY_ANXIETY	rs952227	0.132491323	0.062806009	0.034898635
Body fat percentage || id:ukb-a-264	Anxiety disorders || id:finn-b-KRA_PSY_ANXIETY	ukb-a-264	finn-b-KRA_PSY_ANXIETY	rs9522279	0.130149753	0.062700529	0.037918361
Body fat percentage || id:ukb-a-264	Anxiety disorders || id:finn-b-KRA_PSY_ANXIETY	ukb-a-264	finn-b-KRA_PSY_ANXIETY	rs9551991	0.131446108	0.062618775	0.035803811
Body fat percentage || id:ukb-a-264	Anxiety disorders || id:finn-b-KRA_PSY_ANXIETY	ukb-a-264	finn-b-KRA_PSY_ANXIETY	rs972283	0.135489622	0.062773702	0.030898153
Body fat percentage || id:ukb-a-264	Anxiety disorders || id:finn-b-KRA_PSY_ANXIETY	ukb-a-264	finn-b-KRA_PSY_ANXIETY	rs9803921	0.130664098	0.062622773	0.036930923
Body fat percentage || id:ukb-a-264	Anxiety disorders || id:finn-b-KRA_PSY_ANXIETY	ukb-a-264	finn-b-KRA_PSY_ANXIETY	rs9843653	0.132426268	0.062884466	0.035215983
Body fat percentage || id:ukb-a-264	Anxiety disorders || id:finn-b-KRA_PSY_ANXIETY	ukb-a-264	finn-b-KRA_PSY_ANXIETY	rs9902386	0.131592379	0.062718883	0.035893651
Body fat percentage || id:ukb-a-264	Anxiety disorders || id:finn-b-KRA_PSY_ANXIETY	ukb-a-264	finn-b-KRA_PSY_ANXIETY	All	0.133439736	0.062490584	0.03273182
