# Supplementary material for: A Causal Inference Study of Circulating Metabolites Mediating the Effect of Obesity‐Related Indicators on the Incidence of Anxiety Disorders
Source: Brain Behav. 2025 Jul 7;15(7):e70653. doi: 10.1002/brb3.70653 (PMC12230357; doi:10.1002/brb3.70653)
Supplement: Supplementary file 10 — Supplementary Figure: brb370653‐sup‐00010‐Table5.xlsx [file BRB3-15-e70653-s005.xlsx]

## Sheet: Supplementary Table 5
exposure	outcome	id.exposure	id.outcome	SNP	b	se	p
Obesity and other hyperalimentation || id:finn-b-E4_OBESITY_HYPER	Anxiety disorders || id:finn-b-KRA_PSY_ANXIETY	finn-b-E4_OBESITY_HYPER	finn-b-KRA_PSY_ANXIETY	rs11030104	-0.105922	0.0517323	0.0406084
Obesity and other hyperalimentation || id:finn-b-E4_OBESITY_HYPER	Anxiety disorders || id:finn-b-KRA_PSY_ANXIETY	finn-b-E4_OBESITY_HYPER	finn-b-KRA_PSY_ANXIETY	rs117280037	-0.0955584	0.0488366	0.0503834
Obesity and other hyperalimentation || id:finn-b-E4_OBESITY_HYPER	Anxiety disorders || id:finn-b-KRA_PSY_ANXIETY	finn-b-E4_OBESITY_HYPER	finn-b-KRA_PSY_ANXIETY	rs12967878	-0.0918439	0.0473926	0.0526306
Obesity and other hyperalimentation || id:finn-b-E4_OBESITY_HYPER	Anxiety disorders || id:finn-b-KRA_PSY_ANXIETY	finn-b-E4_OBESITY_HYPER	finn-b-KRA_PSY_ANXIETY	rs34783010	-0.124999	0.0413933	0.00252949
Obesity and other hyperalimentation || id:finn-b-E4_OBESITY_HYPER	Anxiety disorders || id:finn-b-KRA_PSY_ANXIETY	finn-b-E4_OBESITY_HYPER	finn-b-KRA_PSY_ANXIETY	rs4072287	-0.0918799	0.0477891	0.0545285
Obesity and other hyperalimentation || id:finn-b-E4_OBESITY_HYPER	Anxiety disorders || id:finn-b-KRA_PSY_ANXIETY	finn-b-E4_OBESITY_HYPER	finn-b-KRA_PSY_ANXIETY	rs6725549	-0.0927286	0.0497563	0.0623703
Obesity and other hyperalimentation || id:finn-b-E4_OBESITY_HYPER	Anxiety disorders || id:finn-b-KRA_PSY_ANXIETY	finn-b-E4_OBESITY_HYPER	finn-b-KRA_PSY_ANXIETY	rs71245092	-0.089706	0.0479733	0.0614957
Obesity and other hyperalimentation || id:finn-b-E4_OBESITY_HYPER	Anxiety disorders || id:finn-b-KRA_PSY_ANXIETY	finn-b-E4_OBESITY_HYPER	finn-b-KRA_PSY_ANXIETY	rs734597	-0.134575	0.0421523	0.00141001
Obesity and other hyperalimentation || id:finn-b-E4_OBESITY_HYPER	Anxiety disorders || id:finn-b-KRA_PSY_ANXIETY	finn-b-E4_OBESITY_HYPER	finn-b-KRA_PSY_ANXIETY	All	-0.103364	0.0436055	0.0177672
Body fat percentage || id:ukb-a-264	Anxiety disorders || id:finn-b-KRA_PSY_ANXIETY	ukb-a-264	finn-b-KRA_PSY_ANXIETY	rs10100245	0.132335	0.0627939	0.0350787
Body fat percentage || id:ukb-a-264	Anxiety disorders || id:finn-b-KRA_PSY_ANXIETY	ukb-a-264	finn-b-KRA_PSY_ANXIETY	rs1013293	0.137731	0.0626212	0.0278467
Body fat percentage || id:ukb-a-264	Anxiety disorders || id:finn-b-KRA_PSY_ANXIETY	ukb-a-264	finn-b-KRA_PSY_ANXIETY	rs10172196	0.131013	0.0626952	0.0366457
Body fat percentage || id:ukb-a-264	Anxiety disorders || id:finn-b-KRA_PSY_ANXIETY	ukb-a-264	finn-b-KRA_PSY_ANXIETY	rs10209821	0.134182	0.0627499	0.0324879
Body fat percentage || id:ukb-a-264	Anxiety disorders || id:finn-b-KRA_PSY_ANXIETY	ukb-a-264	finn-b-KRA_PSY_ANXIETY	rs10259620	0.140748	0.0623984	0.0240939
Body fat percentage || id:ukb-a-264	Anxiety disorders || id:finn-b-KRA_PSY_ANXIETY	ukb-a-264	finn-b-KRA_PSY_ANXIETY	rs10278040	0.136879	0.0627749	0.0292219
Body fat percentage || id:ukb-a-264	Anxiety disorders || id:finn-b-KRA_PSY_ANXIETY	ukb-a-264	finn-b-KRA_PSY_ANXIETY	rs1056441	0.133816	0.0627475	0.032957
Body fat percentage || id:ukb-a-264	Anxiety disorders || id:finn-b-KRA_PSY_ANXIETY	ukb-a-264	finn-b-KRA_PSY_ANXIETY	rs10732335	0.14525	0.0625348	0.0201949
Body fat percentage || id:ukb-a-264	Anxiety disorders || id:finn-b-KRA_PSY_ANXIETY	ukb-a-264	finn-b-KRA_PSY_ANXIETY	rs10756798	0.140145	0.062503	0.0249476
Body fat percentage || id:ukb-a-264	Anxiety disorders || id:finn-b-KRA_PSY_ANXIETY	ukb-a-264	finn-b-KRA_PSY_ANXIETY	rs10766077	0.135158	0.0627261	0.0311824
Body fat percentage || id:ukb-a-264	Anxiety disorders || id:finn-b-KRA_PSY_ANXIETY	ukb-a-264	finn-b-KRA_PSY_ANXIETY	rs10830566	0.135511	0.0626532	0.0305509
Body fat percentage || id:ukb-a-264	Anxiety disorders || id:finn-b-KRA_PSY_ANXIETY	ukb-a-264	finn-b-KRA_PSY_ANXIETY	rs10854853	0.130222	0.0625776	0.0374366
Body fat percentage || id:ukb-a-264	Anxiety disorders || id:finn-b-KRA_PSY_ANXIETY	ukb-a-264	finn-b-KRA_PSY_ANXIETY	rs10883026	0.140887	0.0622647	0.0236538
Body fat percentage || id:ukb-a-264	Anxiety disorders || id:finn-b-KRA_PSY_ANXIETY	ukb-a-264	finn-b-KRA_PSY_ANXIETY	rs10938397	0.133084	0.0629407	0.034478
Body fat percentage || id:ukb-a-264	Anxiety disorders || id:finn-b-KRA_PSY_ANXIETY	ukb-a-264	finn-b-KRA_PSY_ANXIETY	rs10947793	0.134231	0.0627338	0.0323801
Body fat percentage || id:ukb-a-264	Anxiety disorders || id:finn-b-KRA_PSY_ANXIETY	ukb-a-264	finn-b-KRA_PSY_ANXIETY	rs10954772	0.128464	0.0624933	0.0398163
Body fat percentage || id:ukb-a-264	Anxiety disorders || id:finn-b-KRA_PSY_ANXIETY	ukb-a-264	finn-b-KRA_PSY_ANXIETY	rs10999460	0.132496	0.0628098	0.0349035
Body fat percentage || id:ukb-a-264	Anxiety disorders || id:finn-b-KRA_PSY_ANXIETY	ukb-a-264	finn-b-KRA_PSY_ANXIETY	rs11012732	0.137698	0.0627651	0.0282454
Body fat percentage || id:ukb-a-264	Anxiety disorders || id:finn-b-KRA_PSY_ANXIETY	ukb-a-264	finn-b-KRA_PSY_ANXIETY	rs11030016	0.136788	0.0626058	0.028896
Body fat percentage || id:ukb-a-264	Anxiety disorders || id:finn-b-KRA_PSY_ANXIETY	ukb-a-264	finn-b-KRA_PSY_ANXIETY	rs11042030	0.128651	0.0625299	0.0396452
Body fat percentage || id:ukb-a-264	Anxiety disorders || id:finn-b-KRA_PSY_ANXIETY	ukb-a-264	finn-b-KRA_PSY_ANXIETY	rs11079849	0.135926	0.0626924	0.0301476
Body fat percentage || id:ukb-a-264	Anxiety disorders || id:finn-b-KRA_PSY_ANXIETY	ukb-a-264	finn-b-KRA_PSY_ANXIETY	rs11150745	0.133896	0.0627406	0.0328323
Body fat percentage || id:ukb-a-264	Anxiety disorders || id:finn-b-KRA_PSY_ANXIETY	ukb-a-264	finn-b-KRA_PSY_ANXIETY	rs111743285	0.129818	0.062619	0.0381597
Body fat percentage || id:ukb-a-264	Anxiety disorders || id:finn-b-KRA_PSY_ANXIETY	ukb-a-264	finn-b-KRA_PSY_ANXIETY	rs11245344	0.133663	0.0627249	0.0330947
Body fat percentage || id:ukb-a-264	Anxiety disorders || id:finn-b-KRA_PSY_ANXIETY	ukb-a-264	finn-b-KRA_PSY_ANXIETY	rs113230003	0.13056	0.0626753	0.0372407
Body fat percentage || id:ukb-a-264	Anxiety disorders || id:finn-b-KRA_PSY_ANXIETY	ukb-a-264	finn-b-KRA_PSY_ANXIETY	rs114712833	0.137771	0.0624607	0.0274031
Body fat percentage || id:ukb-a-264	Anxiety disorders || id:finn-b-KRA_PSY_ANXIETY	ukb-a-264	finn-b-KRA_PSY_ANXIETY	rs11642015	0.140148	0.0638638	0.0282009
Body fat percentage || id:ukb-a-264	Anxiety disorders || id:finn-b-KRA_PSY_ANXIETY	ukb-a-264	finn-b-KRA_PSY_ANXIETY	rs11685627	0.134144	0.0627143	0.0324374
Body fat percentage || id:ukb-a-264	Anxiety disorders || id:finn-b-KRA_PSY_ANXIETY	ukb-a-264	finn-b-KRA_PSY_ANXIETY	rs117068593	0.13438	0.0627044	0.032108
Body fat percentage || id:ukb-a-264	Anxiety disorders || id:finn-b-KRA_PSY_ANXIETY	ukb-a-264	finn-b-KRA_PSY_ANXIETY	rs11742930	0.133901	0.0627282	0.0327919
Body fat percentage || id:ukb-a-264	Anxiety disorders || id:finn-b-KRA_PSY_ANXIETY	ukb-a-264	finn-b-KRA_PSY_ANXIETY	rs117632017	0.135496	0.0625018	0.0301679
Body fat percentage || id:ukb-a-264	Anxiety disorders || id:finn-b-KRA_PSY_ANXIETY	ukb-a-264	finn-b-KRA_PSY_ANXIETY	rs11782341	0.132256	0.0627484	0.0350556
Body fat percentage || id:ukb-a-264	Anxiety disorders || id:finn-b-KRA_PSY_ANXIETY	ukb-a-264	finn-b-KRA_PSY_ANXIETY	rs11786089	0.131053	0.0626844	0.0365566
Body fat percentage || id:ukb-a-264	Anxiety disorders || id:finn-b-KRA_PSY_ANXIETY	ukb-a-264	finn-b-KRA_PSY_ANXIETY	rs11856579	0.134148	0.062714	0.0324314
Body fat percentage || id:ukb-a-264	Anxiety disorders || id:finn-b-KRA_PSY_ANXIETY	ukb-a-264	finn-b-KRA_PSY_ANXIETY	rs11866219	0.132635	0.0628522	0.0348349
Body fat percentage || id:ukb-a-264	Anxiety disorders || id:finn-b-KRA_PSY_ANXIETY	ukb-a-264	finn-b-KRA_PSY_ANXIETY	rs11873650	0.137827	0.0625303	0.0275133
Body fat percentage || id:ukb-a-264	Anxiety disorders || id:finn-b-KRA_PSY_ANXIETY	ukb-a-264	finn-b-KRA_PSY_ANXIETY	rs11943456	0.133015	0.0627677	0.034077
Body fat percentage || id:ukb-a-264	Anxiety disorders || id:finn-b-KRA_PSY_ANXIETY	ukb-a-264	finn-b-KRA_PSY_ANXIETY	rs12037698	0.138675	0.0624967	0.0264925
Body fat percentage || id:ukb-a-264	Anxiety disorders || id:finn-b-KRA_PSY_ANXIETY	ukb-a-264	finn-b-KRA_PSY_ANXIETY	rs12049202	0.132132	0.0627968	0.0353678
Body fat percentage || id:ukb-a-264	Anxiety disorders || id:finn-b-KRA_PSY_ANXIETY	ukb-a-264	finn-b-KRA_PSY_ANXIETY	rs1218822	0.133885	0.0627316	0.0328218
Body fat percentage || id:ukb-a-264	Anxiety disorders || id:finn-b-KRA_PSY_ANXIETY	ukb-a-264	finn-b-KRA_PSY_ANXIETY	rs12339822	0.131726	0.0627745	0.0358702
Body fat percentage || id:ukb-a-264	Anxiety disorders || id:finn-b-KRA_PSY_ANXIETY	ukb-a-264	finn-b-KRA_PSY_ANXIETY	rs12367809	0.126037	0.0626722	0.0443206
Body fat percentage || id:ukb-a-264	Anxiety disorders || id:finn-b-KRA_PSY_ANXIETY	ukb-a-264	finn-b-KRA_PSY_ANXIETY	rs12475388	0.133176	0.0627243	0.033737
Body fat percentage || id:ukb-a-264	Anxiety disorders || id:finn-b-KRA_PSY_ANXIETY	ukb-a-264	finn-b-KRA_PSY_ANXIETY	rs12477385	0.1333	0.0627397	0.0336162
Body fat percentage || id:ukb-a-264	Anxiety disorders || id:finn-b-KRA_PSY_ANXIETY	ukb-a-264	finn-b-KRA_PSY_ANXIETY	rs12583872	0.133161	0.0627091	0.0337147
Body fat percentage || id:ukb-a-264	Anxiety disorders || id:finn-b-KRA_PSY_ANXIETY	ukb-a-264	finn-b-KRA_PSY_ANXIETY	rs12619178	0.127486	0.0623925	0.041023
Body fat percentage || id:ukb-a-264	Anxiety disorders || id:finn-b-KRA_PSY_ANXIETY	ukb-a-264	finn-b-KRA_PSY_ANXIETY	rs12622267	0.129263	0.0625534	0.0387874
Body fat percentage || id:ukb-a-264	Anxiety disorders || id:finn-b-KRA_PSY_ANXIETY	ukb-a-264	finn-b-KRA_PSY_ANXIETY	rs12679106	0.130613	0.0627703	0.0374519
Body fat percentage || id:ukb-a-264	Anxiety disorders || id:finn-b-KRA_PSY_ANXIETY	ukb-a-264	finn-b-KRA_PSY_ANXIETY	rs12724928	0.137434	0.062636	0.0282229
Body fat percentage || id:ukb-a-264	Anxiety disorders || id:finn-b-KRA_PSY_ANXIETY	ukb-a-264	finn-b-KRA_PSY_ANXIETY	rs12890931	0.131067	0.0626934	0.0365642
Body fat percentage || id:ukb-a-264	Anxiety disorders || id:finn-b-KRA_PSY_ANXIETY	ukb-a-264	finn-b-KRA_PSY_ANXIETY	rs13062093	0.126944	0.0623451	0.0417344
Body fat percentage || id:ukb-a-264	Anxiety disorders || id:finn-b-KRA_PSY_ANXIETY	ukb-a-264	finn-b-KRA_PSY_ANXIETY	rs13062660	0.134973	0.0626919	0.0313217
Body fat percentage || id:ukb-a-264	Anxiety disorders || id:finn-b-KRA_PSY_ANXIETY	ukb-a-264	finn-b-KRA_PSY_ANXIETY	rs13109830	0.13189	0.0627073	0.0354429
Body fat percentage || id:ukb-a-264	Anxiety disorders || id:finn-b-KRA_PSY_ANXIETY	ukb-a-264	finn-b-KRA_PSY_ANXIETY	rs13135092	0.131579	0.0626525	0.0357171
Body fat percentage || id:ukb-a-264	Anxiety disorders || id:finn-b-KRA_PSY_ANXIETY	ukb-a-264	finn-b-KRA_PSY_ANXIETY	rs13174863	0.131572	0.0626959	0.0358551
Body fat percentage || id:ukb-a-264	Anxiety disorders || id:finn-b-KRA_PSY_ANXIETY	ukb-a-264	finn-b-KRA_PSY_ANXIETY	rs136308	0.130864	0.0625825	0.0365226
Body fat percentage || id:ukb-a-264	Anxiety disorders || id:finn-b-KRA_PSY_ANXIETY	ukb-a-264	finn-b-KRA_PSY_ANXIETY	rs1441264	0.131557	0.0627129	0.0359252
Body fat percentage || id:ukb-a-264	Anxiety disorders || id:finn-b-KRA_PSY_ANXIETY	ukb-a-264	finn-b-KRA_PSY_ANXIETY	rs1446585	0.133188	0.062792	0.0339142
Body fat percentage || id:ukb-a-264	Anxiety disorders || id:finn-b-KRA_PSY_ANXIETY	ukb-a-264	finn-b-KRA_PSY_ANXIETY	rs1460940	0.12468	0.0622432	0.0451652
Body fat percentage || id:ukb-a-264	Anxiety disorders || id:finn-b-KRA_PSY_ANXIETY	ukb-a-264	finn-b-KRA_PSY_ANXIETY	rs1486921	0.133319	0.0627218	0.0335402
Body fat percentage || id:ukb-a-264	Anxiety disorders || id:finn-b-KRA_PSY_ANXIETY	ukb-a-264	finn-b-KRA_PSY_ANXIETY	rs1503526	0.140561	0.0622377	0.0239175
Body fat percentage || id:ukb-a-264	Anxiety disorders || id:finn-b-KRA_PSY_ANXIETY	ukb-a-264	finn-b-KRA_PSY_ANXIETY	rs1538742	0.138955	0.0628082	0.0269413
Body fat percentage || id:ukb-a-264	Anxiety disorders || id:finn-b-KRA_PSY_ANXIETY	ukb-a-264	finn-b-KRA_PSY_ANXIETY	rs1568489	0.133169	0.0627364	0.0337807
Body fat percentage || id:ukb-a-264	Anxiety disorders || id:finn-b-KRA_PSY_ANXIETY	ukb-a-264	finn-b-KRA_PSY_ANXIETY	rs16934748	0.135906	0.0626431	0.0300427
Body fat percentage || id:ukb-a-264	Anxiety disorders || id:finn-b-KRA_PSY_ANXIETY	ukb-a-264	finn-b-KRA_PSY_ANXIETY	rs16951304	0.131234	0.0627449	0.0364789
Body fat percentage || id:ukb-a-264	Anxiety disorders || id:finn-b-KRA_PSY_ANXIETY	ukb-a-264	finn-b-KRA_PSY_ANXIETY	rs1701820	0.131715	0.0626995	0.0356648
Body fat percentage || id:ukb-a-264	Anxiety disorders || id:finn-b-KRA_PSY_ANXIETY	ukb-a-264	finn-b-KRA_PSY_ANXIETY	rs17024393	0.123361	0.0626578	0.0489759
Body fat percentage || id:ukb-a-264	Anxiety disorders || id:finn-b-KRA_PSY_ANXIETY	ukb-a-264	finn-b-KRA_PSY_ANXIETY	rs1724557	0.130919	0.062686	0.0367539
Body fat percentage || id:ukb-a-264	Anxiety disorders || id:finn-b-KRA_PSY_ANXIETY	ukb-a-264	finn-b-KRA_PSY_ANXIETY	rs17265513	0.126821	0.0623663	0.0420041
Body fat percentage || id:ukb-a-264	Anxiety disorders || id:finn-b-KRA_PSY_ANXIETY	ukb-a-264	finn-b-KRA_PSY_ANXIETY	rs17296856	0.136778	0.0628871	0.0296313
Body fat percentage || id:ukb-a-264	Anxiety disorders || id:finn-b-KRA_PSY_ANXIETY	ukb-a-264	finn-b-KRA_PSY_ANXIETY	rs17704028	0.129953	0.0626141	0.0379438
Body fat percentage || id:ukb-a-264	Anxiety disorders || id:finn-b-KRA_PSY_ANXIETY	ukb-a-264	finn-b-KRA_PSY_ANXIETY	rs17770336	0.138568	0.0626552	0.0269946
Body fat percentage || id:ukb-a-264	Anxiety disorders || id:finn-b-KRA_PSY_ANXIETY	ukb-a-264	finn-b-KRA_PSY_ANXIETY	rs1783541	0.128272	0.0619035	0.0382537
Body fat percentage || id:ukb-a-264	Anxiety disorders || id:finn-b-KRA_PSY_ANXIETY	ukb-a-264	finn-b-KRA_PSY_ANXIETY	rs1881505	0.13083	0.0625136	0.0363652
Body fat percentage || id:ukb-a-264	Anxiety disorders || id:finn-b-KRA_PSY_ANXIETY	ukb-a-264	finn-b-KRA_PSY_ANXIETY	rs1893659	0.132487	0.0628145	0.0349288
Body fat percentage || id:ukb-a-264	Anxiety disorders || id:finn-b-KRA_PSY_ANXIETY	ukb-a-264	finn-b-KRA_PSY_ANXIETY	rs1927626	0.132902	0.0627194	0.0340913
Body fat percentage || id:ukb-a-264	Anxiety disorders || id:finn-b-KRA_PSY_ANXIETY	ukb-a-264	finn-b-KRA_PSY_ANXIETY	rs1928185	0.130022	0.0628647	0.0386133
Body fat percentage || id:ukb-a-264	Anxiety disorders || id:finn-b-KRA_PSY_ANXIETY	ukb-a-264	finn-b-KRA_PSY_ANXIETY	rs1928496	0.142409	0.0619972	0.0216178
Body fat percentage || id:ukb-a-264	Anxiety disorders || id:finn-b-KRA_PSY_ANXIETY	ukb-a-264	finn-b-KRA_PSY_ANXIETY	rs2002023	0.129916	0.0626179	0.0380106
Body fat percentage || id:ukb-a-264	Anxiety disorders || id:finn-b-KRA_PSY_ANXIETY	ukb-a-264	finn-b-KRA_PSY_ANXIETY	rs2003476	0.129595	0.0626411	0.0385608
Body fat percentage || id:ukb-a-264	Anxiety disorders || id:finn-b-KRA_PSY_ANXIETY	ukb-a-264	finn-b-KRA_PSY_ANXIETY	rs2042864	0.134059	0.0627382	0.0326143
Body fat percentage || id:ukb-a-264	Anxiety disorders || id:finn-b-KRA_PSY_ANXIETY	ukb-a-264	finn-b-KRA_PSY_ANXIETY	rs2043016	0.121298	0.0612952	0.0478249
Body fat percentage || id:ukb-a-264	Anxiety disorders || id:finn-b-KRA_PSY_ANXIETY	ukb-a-264	finn-b-KRA_PSY_ANXIETY	rs2052607	0.137314	0.0627056	0.0285373
Body fat percentage || id:ukb-a-264	Anxiety disorders || id:finn-b-KRA_PSY_ANXIETY	ukb-a-264	finn-b-KRA_PSY_ANXIETY	rs2112347	0.142022	0.0624995	0.0230642
Body fat percentage || id:ukb-a-264	Anxiety disorders || id:finn-b-KRA_PSY_ANXIETY	ukb-a-264	finn-b-KRA_PSY_ANXIETY	rs215614	0.130751	0.062625	0.036812
Body fat percentage || id:ukb-a-264	Anxiety disorders || id:finn-b-KRA_PSY_ANXIETY	ukb-a-264	finn-b-KRA_PSY_ANXIETY	rs2172131	0.131178	0.0627207	0.0364872
Body fat percentage || id:ukb-a-264	Anxiety disorders || id:finn-b-KRA_PSY_ANXIETY	ukb-a-264	finn-b-KRA_PSY_ANXIETY	rs2192527	0.131366	0.0627437	0.0362867
Body fat percentage || id:ukb-a-264	Anxiety disorders || id:finn-b-KRA_PSY_ANXIETY	ukb-a-264	finn-b-KRA_PSY_ANXIETY	rs2239647	0.133591	0.0627603	0.0332884
Body fat percentage || id:ukb-a-264	Anxiety disorders || id:finn-b-KRA_PSY_ANXIETY	ukb-a-264	finn-b-KRA_PSY_ANXIETY	rs2306593	0.125349	0.0621415	0.0436794
Body fat percentage || id:ukb-a-264	Anxiety disorders || id:finn-b-KRA_PSY_ANXIETY	ukb-a-264	finn-b-KRA_PSY_ANXIETY	rs2318543	0.133687	0.0627384	0.0331003
Body fat percentage || id:ukb-a-264	Anxiety disorders || id:finn-b-KRA_PSY_ANXIETY	ukb-a-264	finn-b-KRA_PSY_ANXIETY	rs2370982	0.13162	0.0628527	0.036251
Body fat percentage || id:ukb-a-264	Anxiety disorders || id:finn-b-KRA_PSY_ANXIETY	ukb-a-264	finn-b-KRA_PSY_ANXIETY	rs2398861	0.135757	0.0626851	0.0303342
Body fat percentage || id:ukb-a-264	Anxiety disorders || id:finn-b-KRA_PSY_ANXIETY	ukb-a-264	finn-b-KRA_PSY_ANXIETY	rs241459	0.137536	0.062697	0.0282599
Body fat percentage || id:ukb-a-264	Anxiety disorders || id:finn-b-KRA_PSY_ANXIETY	ukb-a-264	finn-b-KRA_PSY_ANXIETY	rs2415142	0.132383	0.0627701	0.0349439
Body fat percentage || id:ukb-a-264	Anxiety disorders || id:finn-b-KRA_PSY_ANXIETY	ukb-a-264	finn-b-KRA_PSY_ANXIETY	rs2436772	0.133391	0.062735	0.0334819
Body fat percentage || id:ukb-a-264	Anxiety disorders || id:finn-b-KRA_PSY_ANXIETY	ukb-a-264	finn-b-KRA_PSY_ANXIETY	rs245775	0.134025	0.0627859	0.0327906
Body fat percentage || id:ukb-a-264	Anxiety disorders || id:finn-b-KRA_PSY_ANXIETY	ukb-a-264	finn-b-KRA_PSY_ANXIETY	rs2487585	0.132632	0.0627048	0.0344145
Body fat percentage || id:ukb-a-264	Anxiety disorders || id:finn-b-KRA_PSY_ANXIETY	ukb-a-264	finn-b-KRA_PSY_ANXIETY	rs2499468	0.13129	0.062635	0.0360728
Body fat percentage || id:ukb-a-264	Anxiety disorders || id:finn-b-KRA_PSY_ANXIETY	ukb-a-264	finn-b-KRA_PSY_ANXIETY	rs2606228	0.134878	0.0627314	0.0315483
Body fat percentage || id:ukb-a-264	Anxiety disorders || id:finn-b-KRA_PSY_ANXIETY	ukb-a-264	finn-b-KRA_PSY_ANXIETY	rs2660241	0.137036	0.0625834	0.0285488
Body fat percentage || id:ukb-a-264	Anxiety disorders || id:finn-b-KRA_PSY_ANXIETY	ukb-a-264	finn-b-KRA_PSY_ANXIETY	rs2678204	0.134685	0.0627967	0.0319709
Body fat percentage || id:ukb-a-264	Anxiety disorders || id:finn-b-KRA_PSY_ANXIETY	ukb-a-264	finn-b-KRA_PSY_ANXIETY	rs2702123	0.138039	0.0623209	0.0267627
Body fat percentage || id:ukb-a-264	Anxiety disorders || id:finn-b-KRA_PSY_ANXIETY	ukb-a-264	finn-b-KRA_PSY_ANXIETY	rs2855818	0.144051	0.0621999	0.0205616
Body fat percentage || id:ukb-a-264	Anxiety disorders || id:finn-b-KRA_PSY_ANXIETY	ukb-a-264	finn-b-KRA_PSY_ANXIETY	rs2861685	0.128316	0.0624737	0.0399834
Body fat percentage || id:ukb-a-264	Anxiety disorders || id:finn-b-KRA_PSY_ANXIETY	ukb-a-264	finn-b-KRA_PSY_ANXIETY	rs2867131	0.146317	0.0622385	0.0187279
Body fat percentage || id:ukb-a-264	Anxiety disorders || id:finn-b-KRA_PSY_ANXIETY	ukb-a-264	finn-b-KRA_PSY_ANXIETY	rs28726372	0.13701	0.0625923	0.0286024
Body fat percentage || id:ukb-a-264	Anxiety disorders || id:finn-b-KRA_PSY_ANXIETY	ukb-a-264	finn-b-KRA_PSY_ANXIETY	rs2954033	0.13756	0.0624987	0.0277357
Body fat percentage || id:ukb-a-264	Anxiety disorders || id:finn-b-KRA_PSY_ANXIETY	ukb-a-264	finn-b-KRA_PSY_ANXIETY	rs2984618	0.132766	0.0627253	0.034292
Body fat percentage || id:ukb-a-264	Anxiety disorders || id:finn-b-KRA_PSY_ANXIETY	ukb-a-264	finn-b-KRA_PSY_ANXIETY	rs301806	0.137886	0.062519	0.0274185
Body fat percentage || id:ukb-a-264	Anxiety disorders || id:finn-b-KRA_PSY_ANXIETY	ukb-a-264	finn-b-KRA_PSY_ANXIETY	rs34045288	0.130482	0.0627604	0.0376129
Body fat percentage || id:ukb-a-264	Anxiety disorders || id:finn-b-KRA_PSY_ANXIETY	ukb-a-264	finn-b-KRA_PSY_ANXIETY	rs34417222	0.136332	0.0626429	0.0295304
Body fat percentage || id:ukb-a-264	Anxiety disorders || id:finn-b-KRA_PSY_ANXIETY	ukb-a-264	finn-b-KRA_PSY_ANXIETY	rs34483452	0.13908	0.0626377	0.0263921
Body fat percentage || id:ukb-a-264	Anxiety disorders || id:finn-b-KRA_PSY_ANXIETY	ukb-a-264	finn-b-KRA_PSY_ANXIETY	rs35060985	0.134851	0.0628301	0.0318501
Body fat percentage || id:ukb-a-264	Anxiety disorders || id:finn-b-KRA_PSY_ANXIETY	ukb-a-264	finn-b-KRA_PSY_ANXIETY	rs35882248	0.128435	0.0626644	0.0404056
Body fat percentage || id:ukb-a-264	Anxiety disorders || id:finn-b-KRA_PSY_ANXIETY	ukb-a-264	finn-b-KRA_PSY_ANXIETY	rs3736896	0.141061	0.0627969	0.0246845
Body fat percentage || id:ukb-a-264	Anxiety disorders || id:finn-b-KRA_PSY_ANXIETY	ukb-a-264	finn-b-KRA_PSY_ANXIETY	rs3764002	0.138305	0.0627353	0.0274833
Body fat percentage || id:ukb-a-264	Anxiety disorders || id:finn-b-KRA_PSY_ANXIETY	ukb-a-264	finn-b-KRA_PSY_ANXIETY	rs3766823	0.128445	0.0625748	0.0401045
Body fat percentage || id:ukb-a-264	Anxiety disorders || id:finn-b-KRA_PSY_ANXIETY	ukb-a-264	finn-b-KRA_PSY_ANXIETY	rs3803286	0.129506	0.0626261	0.0386476
Body fat percentage || id:ukb-a-264	Anxiety disorders || id:finn-b-KRA_PSY_ANXIETY	ukb-a-264	finn-b-KRA_PSY_ANXIETY	rs40071	0.127422	0.0624654	0.0413624
Body fat percentage || id:ukb-a-264	Anxiety disorders || id:finn-b-KRA_PSY_ANXIETY	ukb-a-264	finn-b-KRA_PSY_ANXIETY	rs4284389	0.138534	0.0624822	0.0266106
Body fat percentage || id:ukb-a-264	Anxiety disorders || id:finn-b-KRA_PSY_ANXIETY	ukb-a-264	finn-b-KRA_PSY_ANXIETY	rs429358	0.136226	0.062729	0.0298815
Body fat percentage || id:ukb-a-264	Anxiety disorders || id:finn-b-KRA_PSY_ANXIETY	ukb-a-264	finn-b-KRA_PSY_ANXIETY	rs4450871	0.131532	0.0626824	0.0358702
Body fat percentage || id:ukb-a-264	Anxiety disorders || id:finn-b-KRA_PSY_ANXIETY	ukb-a-264	finn-b-KRA_PSY_ANXIETY	rs4503172	0.131754	0.0626951	0.0355974
Body fat percentage || id:ukb-a-264	Anxiety disorders || id:finn-b-KRA_PSY_ANXIETY	ukb-a-264	finn-b-KRA_PSY_ANXIETY	rs4547132	0.138373	0.0625767	0.0270182
Body fat percentage || id:ukb-a-264	Anxiety disorders || id:finn-b-KRA_PSY_ANXIETY	ukb-a-264	finn-b-KRA_PSY_ANXIETY	rs4549685	0.131668	0.0627342	0.0358317
Body fat percentage || id:ukb-a-264	Anxiety disorders || id:finn-b-KRA_PSY_ANXIETY	ukb-a-264	finn-b-KRA_PSY_ANXIETY	rs4657796	0.132229	0.0627287	0.035035
Body fat percentage || id:ukb-a-264	Anxiety disorders || id:finn-b-KRA_PSY_ANXIETY	ukb-a-264	finn-b-KRA_PSY_ANXIETY	rs4690324	0.138576	0.0624108	0.0263925
Body fat percentage || id:ukb-a-264	Anxiety disorders || id:finn-b-KRA_PSY_ANXIETY	ukb-a-264	finn-b-KRA_PSY_ANXIETY	rs4709745	0.135697	0.0626274	0.0302546
Body fat percentage || id:ukb-a-264	Anxiety disorders || id:finn-b-KRA_PSY_ANXIETY	ukb-a-264	finn-b-KRA_PSY_ANXIETY	rs4718964	0.130581	0.0626995	0.0372825
Body fat percentage || id:ukb-a-264	Anxiety disorders || id:finn-b-KRA_PSY_ANXIETY	ukb-a-264	finn-b-KRA_PSY_ANXIETY	rs4722398	0.13083	0.0625099	0.0363542
Body fat percentage || id:ukb-a-264	Anxiety disorders || id:finn-b-KRA_PSY_ANXIETY	ukb-a-264	finn-b-KRA_PSY_ANXIETY	rs4752183	0.133775	0.0627189	0.0329304
Body fat percentage || id:ukb-a-264	Anxiety disorders || id:finn-b-KRA_PSY_ANXIETY	ukb-a-264	finn-b-KRA_PSY_ANXIETY	rs4759318	0.129487	0.0625927	0.038572
Body fat percentage || id:ukb-a-264	Anxiety disorders || id:finn-b-KRA_PSY_ANXIETY	ukb-a-264	finn-b-KRA_PSY_ANXIETY	rs479018	0.137837	0.0626372	0.0277668
Body fat percentage || id:ukb-a-264	Anxiety disorders || id:finn-b-KRA_PSY_ANXIETY	ukb-a-264	finn-b-KRA_PSY_ANXIETY	rs4821764	0.140809	0.06253	0.0243306
Body fat percentage || id:ukb-a-264	Anxiety disorders || id:finn-b-KRA_PSY_ANXIETY	ukb-a-264	finn-b-KRA_PSY_ANXIETY	rs4864201	0.134465	0.0627178	0.0320353
Body fat percentage || id:ukb-a-264	Anxiety disorders || id:finn-b-KRA_PSY_ANXIETY	ukb-a-264	finn-b-KRA_PSY_ANXIETY	rs4876611	0.138975	0.0626727	0.026591
Body fat percentage || id:ukb-a-264	Anxiety disorders || id:finn-b-KRA_PSY_ANXIETY	ukb-a-264	finn-b-KRA_PSY_ANXIETY	rs4889606	0.132989	0.0628364	0.0343074
Body fat percentage || id:ukb-a-264	Anxiety disorders || id:finn-b-KRA_PSY_ANXIETY	ukb-a-264	finn-b-KRA_PSY_ANXIETY	rs525101	0.133864	0.062764	0.0329397
Body fat percentage || id:ukb-a-264	Anxiety disorders || id:finn-b-KRA_PSY_ANXIETY	ukb-a-264	finn-b-KRA_PSY_ANXIETY	rs538656	0.143634	0.062423	0.021393
Body fat percentage || id:ukb-a-264	Anxiety disorders || id:finn-b-KRA_PSY_ANXIETY	ukb-a-264	finn-b-KRA_PSY_ANXIETY	rs539515	0.136472	0.062958	0.030184
Body fat percentage || id:ukb-a-264	Anxiety disorders || id:finn-b-KRA_PSY_ANXIETY	ukb-a-264	finn-b-KRA_PSY_ANXIETY	rs55637757	0.131767	0.0627746	0.0358125
Body fat percentage || id:ukb-a-264	Anxiety disorders || id:finn-b-KRA_PSY_ANXIETY	ukb-a-264	finn-b-KRA_PSY_ANXIETY	rs55714539	0.136458	0.0628769	0.0299885
Body fat percentage || id:ukb-a-264	Anxiety disorders || id:finn-b-KRA_PSY_ANXIETY	ukb-a-264	finn-b-KRA_PSY_ANXIETY	rs56203712	0.127792	0.0623861	0.0405209
Body fat percentage || id:ukb-a-264	Anxiety disorders || id:finn-b-KRA_PSY_ANXIETY	ukb-a-264	finn-b-KRA_PSY_ANXIETY	rs56226325	0.129998	0.0626941	0.0381227
Body fat percentage || id:ukb-a-264	Anxiety disorders || id:finn-b-KRA_PSY_ANXIETY	ukb-a-264	finn-b-KRA_PSY_ANXIETY	rs56399737	0.134834	0.0627096	0.0315445
Body fat percentage || id:ukb-a-264	Anxiety disorders || id:finn-b-KRA_PSY_ANXIETY	ukb-a-264	finn-b-KRA_PSY_ANXIETY	rs56803094	0.135243	0.0627251	0.0310744
Body fat percentage || id:ukb-a-264	Anxiety disorders || id:finn-b-KRA_PSY_ANXIETY	ukb-a-264	finn-b-KRA_PSY_ANXIETY	rs57636386	0.134478	0.0627291	0.0320492
Body fat percentage || id:ukb-a-264	Anxiety disorders || id:finn-b-KRA_PSY_ANXIETY	ukb-a-264	finn-b-KRA_PSY_ANXIETY	rs57866767	0.12933	0.0627218	0.0392112
Body fat percentage || id:ukb-a-264	Anxiety disorders || id:finn-b-KRA_PSY_ANXIETY	ukb-a-264	finn-b-KRA_PSY_ANXIETY	rs58360798	0.135188	0.0626702	0.0309951
Body fat percentage || id:ukb-a-264	Anxiety disorders || id:finn-b-KRA_PSY_ANXIETY	ukb-a-264	finn-b-KRA_PSY_ANXIETY	rs58862095	0.127971	0.0625689	0.0408275
Body fat percentage || id:ukb-a-264	Anxiety disorders || id:finn-b-KRA_PSY_ANXIETY	ukb-a-264	finn-b-KRA_PSY_ANXIETY	rs59066241	0.125092	0.0621526	0.0441503
Body fat percentage || id:ukb-a-264	Anxiety disorders || id:finn-b-KRA_PSY_ANXIETY	ukb-a-264	finn-b-KRA_PSY_ANXIETY	rs59104534	0.133555	0.0627296	0.033249
Body fat percentage || id:ukb-a-264	Anxiety disorders || id:finn-b-KRA_PSY_ANXIETY	ukb-a-264	finn-b-KRA_PSY_ANXIETY	rs61975142	0.131981	0.062774	0.0355119
Body fat percentage || id:ukb-a-264	Anxiety disorders || id:finn-b-KRA_PSY_ANXIETY	ukb-a-264	finn-b-KRA_PSY_ANXIETY	rs62106258	0.130792	0.0627372	0.0370915
Body fat percentage || id:ukb-a-264	Anxiety disorders || id:finn-b-KRA_PSY_ANXIETY	ukb-a-264	finn-b-KRA_PSY_ANXIETY	rs62261725	0.134163	0.0628016	0.0326553
Body fat percentage || id:ukb-a-264	Anxiety disorders || id:finn-b-KRA_PSY_ANXIETY	ukb-a-264	finn-b-KRA_PSY_ANXIETY	rs62285233	0.137878	0.0625005	0.027382
Body fat percentage || id:ukb-a-264	Anxiety disorders || id:finn-b-KRA_PSY_ANXIETY	ukb-a-264	finn-b-KRA_PSY_ANXIETY	rs62414900	0.129413	0.0624723	0.0383097
Body fat percentage || id:ukb-a-264	Anxiety disorders || id:finn-b-KRA_PSY_ANXIETY	ukb-a-264	finn-b-KRA_PSY_ANXIETY	rs6545714	0.137553	0.0627079	0.0282673
Body fat percentage || id:ukb-a-264	Anxiety disorders || id:finn-b-KRA_PSY_ANXIETY	ukb-a-264	finn-b-KRA_PSY_ANXIETY	rs6575340	0.13289	0.0627764	0.03427
Body fat percentage || id:ukb-a-264	Anxiety disorders || id:finn-b-KRA_PSY_ANXIETY	ukb-a-264	finn-b-KRA_PSY_ANXIETY	rs6717858	0.136864	0.0628731	0.0294939
Body fat percentage || id:ukb-a-264	Anxiety disorders || id:finn-b-KRA_PSY_ANXIETY	ukb-a-264	finn-b-KRA_PSY_ANXIETY	rs67807996	0.140948	0.0625322	0.0241953
Body fat percentage || id:ukb-a-264	Anxiety disorders || id:finn-b-KRA_PSY_ANXIETY	ukb-a-264	finn-b-KRA_PSY_ANXIETY	rs6792984	0.133792	0.0627166	0.0329018
Body fat percentage || id:ukb-a-264	Anxiety disorders || id:finn-b-KRA_PSY_ANXIETY	ukb-a-264	finn-b-KRA_PSY_ANXIETY	rs6847975	0.130764	0.062659	0.0368952
Body fat percentage || id:ukb-a-264	Anxiety disorders || id:finn-b-KRA_PSY_ANXIETY	ukb-a-264	finn-b-KRA_PSY_ANXIETY	rs6861649	0.134573	0.0627559	0.0320025
Body fat percentage || id:ukb-a-264	Anxiety disorders || id:finn-b-KRA_PSY_ANXIETY	ukb-a-264	finn-b-KRA_PSY_ANXIETY	rs6875585	0.135003	0.0627073	0.0313261
Body fat percentage || id:ukb-a-264	Anxiety disorders || id:finn-b-KRA_PSY_ANXIETY	ukb-a-264	finn-b-KRA_PSY_ANXIETY	rs6888037	0.133659	0.0627023	0.033036
Body fat percentage || id:ukb-a-264	Anxiety disorders || id:finn-b-KRA_PSY_ANXIETY	ukb-a-264	finn-b-KRA_PSY_ANXIETY	rs6925197	0.129857	0.0625745	0.0379645
Body fat percentage || id:ukb-a-264	Anxiety disorders || id:finn-b-KRA_PSY_ANXIETY	ukb-a-264	finn-b-KRA_PSY_ANXIETY	rs6927268	0.133831	0.0627687	0.0329963
Body fat percentage || id:ukb-a-264	Anxiety disorders || id:finn-b-KRA_PSY_ANXIETY	ukb-a-264	finn-b-KRA_PSY_ANXIETY	rs6948959	0.135211	0.0627196	0.0310984
Body fat percentage || id:ukb-a-264	Anxiety disorders || id:finn-b-KRA_PSY_ANXIETY	ukb-a-264	finn-b-KRA_PSY_ANXIETY	rs6973656	0.131676	0.0626784	0.0356562
Body fat percentage || id:ukb-a-264	Anxiety disorders || id:finn-b-KRA_PSY_ANXIETY	ukb-a-264	finn-b-KRA_PSY_ANXIETY	rs6977416	0.13418	0.0627173	0.0323998
Body fat percentage || id:ukb-a-264	Anxiety disorders || id:finn-b-KRA_PSY_ANXIETY	ukb-a-264	finn-b-KRA_PSY_ANXIETY	rs704061	0.134061	0.0627952	0.0327695
Body fat percentage || id:ukb-a-264	Anxiety disorders || id:finn-b-KRA_PSY_ANXIETY	ukb-a-264	finn-b-KRA_PSY_ANXIETY	rs7094644	0.128748	0.0624245	0.0391638
Body fat percentage || id:ukb-a-264	Anxiety disorders || id:finn-b-KRA_PSY_ANXIETY	ukb-a-264	finn-b-KRA_PSY_ANXIETY	rs7124681	0.149101	0.0623422	0.0167728
Body fat percentage || id:ukb-a-264	Anxiety disorders || id:finn-b-KRA_PSY_ANXIETY	ukb-a-264	finn-b-KRA_PSY_ANXIETY	rs7133378	0.11975	0.0619429	0.0532066
Body fat percentage || id:ukb-a-264	Anxiety disorders || id:finn-b-KRA_PSY_ANXIETY	ukb-a-264	finn-b-KRA_PSY_ANXIETY	rs713586	0.136125	0.063075	0.0309165
Body fat percentage || id:ukb-a-264	Anxiety disorders || id:finn-b-KRA_PSY_ANXIETY	ukb-a-264	finn-b-KRA_PSY_ANXIETY	rs7139583	0.12621	0.0623216	0.0428538
Body fat percentage || id:ukb-a-264	Anxiety disorders || id:finn-b-KRA_PSY_ANXIETY	ukb-a-264	finn-b-KRA_PSY_ANXIETY	rs7238896	0.133159	0.0627405	0.0338057
Body fat percentage || id:ukb-a-264	Anxiety disorders || id:finn-b-KRA_PSY_ANXIETY	ukb-a-264	finn-b-KRA_PSY_ANXIETY	rs7259070	0.132769	0.0627219	0.0342772
Body fat percentage || id:ukb-a-264	Anxiety disorders || id:finn-b-KRA_PSY_ANXIETY	ukb-a-264	finn-b-KRA_PSY_ANXIETY	rs72820274	0.129409	0.0625012	0.0384048
Body fat percentage || id:ukb-a-264	Anxiety disorders || id:finn-b-KRA_PSY_ANXIETY	ukb-a-264	finn-b-KRA_PSY_ANXIETY	rs72917533	0.134042	0.0627003	0.0325318
Body fat percentage || id:ukb-a-264	Anxiety disorders || id:finn-b-KRA_PSY_ANXIETY	ukb-a-264	finn-b-KRA_PSY_ANXIETY	rs72976986	0.131148	0.0627322	0.0365645
Body fat percentage || id:ukb-a-264	Anxiety disorders || id:finn-b-KRA_PSY_ANXIETY	ukb-a-264	finn-b-KRA_PSY_ANXIETY	rs72995085	0.134207	0.0627449	0.0324408
Body fat percentage || id:ukb-a-264	Anxiety disorders || id:finn-b-KRA_PSY_ANXIETY	ukb-a-264	finn-b-KRA_PSY_ANXIETY	rs73035223	0.132909	0.0627094	0.034053
Body fat percentage || id:ukb-a-264	Anxiety disorders || id:finn-b-KRA_PSY_ANXIETY	ukb-a-264	finn-b-KRA_PSY_ANXIETY	rs7498044	0.135194	0.0627041	0.031079
Body fat percentage || id:ukb-a-264	Anxiety disorders || id:finn-b-KRA_PSY_ANXIETY	ukb-a-264	finn-b-KRA_PSY_ANXIETY	rs75641275	0.128403	0.0625851	0.0402035
Body fat percentage || id:ukb-a-264	Anxiety disorders || id:finn-b-KRA_PSY_ANXIETY	ukb-a-264	finn-b-KRA_PSY_ANXIETY	rs7570258	0.129547	0.0625132	0.0382367
Body fat percentage || id:ukb-a-264	Anxiety disorders || id:finn-b-KRA_PSY_ANXIETY	ukb-a-264	finn-b-KRA_PSY_ANXIETY	rs75846784	0.137741	0.0625238	0.0275941
Body fat percentage || id:ukb-a-264	Anxiety disorders || id:finn-b-KRA_PSY_ANXIETY	ukb-a-264	finn-b-KRA_PSY_ANXIETY	rs75854315	0.132912	0.0626879	0.033987
Body fat percentage || id:ukb-a-264	Anxiety disorders || id:finn-b-KRA_PSY_ANXIETY	ukb-a-264	finn-b-KRA_PSY_ANXIETY	rs7591494	0.129644	0.0625731	0.0382766
Body fat percentage || id:ukb-a-264	Anxiety disorders || id:finn-b-KRA_PSY_ANXIETY	ukb-a-264	finn-b-KRA_PSY_ANXIETY	rs76040172	0.14064	0.0625579	0.0245659
Body fat percentage || id:ukb-a-264	Anxiety disorders || id:finn-b-KRA_PSY_ANXIETY	ukb-a-264	finn-b-KRA_PSY_ANXIETY	rs7630228	0.133584	0.0627372	0.0332321
Body fat percentage || id:ukb-a-264	Anxiety disorders || id:finn-b-KRA_PSY_ANXIETY	ukb-a-264	finn-b-KRA_PSY_ANXIETY	rs7649970	0.131417	0.0630321	0.0370757
Body fat percentage || id:ukb-a-264	Anxiety disorders || id:finn-b-KRA_PSY_ANXIETY	ukb-a-264	finn-b-KRA_PSY_ANXIETY	rs76929617	0.131325	0.0626231	0.0359873
Body fat percentage || id:ukb-a-264	Anxiety disorders || id:finn-b-KRA_PSY_ANXIETY	ukb-a-264	finn-b-KRA_PSY_ANXIETY	rs7707394	0.13377	0.0627735	0.0330893
Body fat percentage || id:ukb-a-264	Anxiety disorders || id:finn-b-KRA_PSY_ANXIETY	ukb-a-264	finn-b-KRA_PSY_ANXIETY	rs7774	0.13375	0.0627334	0.0330037
Body fat percentage || id:ukb-a-264	Anxiety disorders || id:finn-b-KRA_PSY_ANXIETY	ukb-a-264	finn-b-KRA_PSY_ANXIETY	rs78801969	0.136564	0.0626243	0.0292064
Body fat percentage || id:ukb-a-264	Anxiety disorders || id:finn-b-KRA_PSY_ANXIETY	ukb-a-264	finn-b-KRA_PSY_ANXIETY	rs79113395	0.136158	0.0626444	0.0297421
Body fat percentage || id:ukb-a-264	Anxiety disorders || id:finn-b-KRA_PSY_ANXIETY	ukb-a-264	finn-b-KRA_PSY_ANXIETY	rs7925100	0.138058	0.0624472	0.0270506
Body fat percentage || id:ukb-a-264	Anxiety disorders || id:finn-b-KRA_PSY_ANXIETY	ukb-a-264	finn-b-KRA_PSY_ANXIETY	rs7972728	0.132212	0.0627598	0.0351498
Body fat percentage || id:ukb-a-264	Anxiety disorders || id:finn-b-KRA_PSY_ANXIETY	ukb-a-264	finn-b-KRA_PSY_ANXIETY	rs7982447	0.134076	0.0627631	0.0326606
Body fat percentage || id:ukb-a-264	Anxiety disorders || id:finn-b-KRA_PSY_ANXIETY	ukb-a-264	finn-b-KRA_PSY_ANXIETY	rs80135947	0.112272	0.0613078	0.067058
Body fat percentage || id:ukb-a-264	Anxiety disorders || id:finn-b-KRA_PSY_ANXIETY	ukb-a-264	finn-b-KRA_PSY_ANXIETY	rs8042404	0.129223	0.062509	0.0387093
Body fat percentage || id:ukb-a-264	Anxiety disorders || id:finn-b-KRA_PSY_ANXIETY	ukb-a-264	finn-b-KRA_PSY_ANXIETY	rs8087074	0.136057	0.06266	0.0299043
Body fat percentage || id:ukb-a-264	Anxiety disorders || id:finn-b-KRA_PSY_ANXIETY	ukb-a-264	finn-b-KRA_PSY_ANXIETY	rs809955	0.127214	0.0624154	0.0415325
Body fat percentage || id:ukb-a-264	Anxiety disorders || id:finn-b-KRA_PSY_ANXIETY	ukb-a-264	finn-b-KRA_PSY_ANXIETY	rs815163	0.137275	0.062535	0.028151
Body fat percentage || id:ukb-a-264	Anxiety disorders || id:finn-b-KRA_PSY_ANXIETY	ukb-a-264	finn-b-KRA_PSY_ANXIETY	rs815611	0.134238	0.0627338	0.0323711
Body fat percentage || id:ukb-a-264	Anxiety disorders || id:finn-b-KRA_PSY_ANXIETY	ukb-a-264	finn-b-KRA_PSY_ANXIETY	rs878206	0.125229	0.061752	0.0425678
Body fat percentage || id:ukb-a-264	Anxiety disorders || id:finn-b-KRA_PSY_ANXIETY	ukb-a-264	finn-b-KRA_PSY_ANXIETY	rs879620	0.138517	0.0627085	0.0271809
Body fat percentage || id:ukb-a-264	Anxiety disorders || id:finn-b-KRA_PSY_ANXIETY	ukb-a-264	finn-b-KRA_PSY_ANXIETY	rs9320823	0.13056	0.0628015	0.0376239
Body fat percentage || id:ukb-a-264	Anxiety disorders || id:finn-b-KRA_PSY_ANXIETY	ukb-a-264	finn-b-KRA_PSY_ANXIETY	rs952227	0.132491	0.062806	0.0348986
Body fat percentage || id:ukb-a-264	Anxiety disorders || id:finn-b-KRA_PSY_ANXIETY	ukb-a-264	finn-b-KRA_PSY_ANXIETY	rs9522279	0.13015	0.0627005	0.0379184
Body fat percentage || id:ukb-a-264	Anxiety disorders || id:finn-b-KRA_PSY_ANXIETY	ukb-a-264	finn-b-KRA_PSY_ANXIETY	rs9551991	0.131446	0.0626188	0.0358038
Body fat percentage || id:ukb-a-264	Anxiety disorders || id:finn-b-KRA_PSY_ANXIETY	ukb-a-264	finn-b-KRA_PSY_ANXIETY	rs972283	0.13549	0.0627737	0.0308982
Body fat percentage || id:ukb-a-264	Anxiety disorders || id:finn-b-KRA_PSY_ANXIETY	ukb-a-264	finn-b-KRA_PSY_ANXIETY	rs9803921	0.130664	0.0626228	0.0369309
Body fat percentage || id:ukb-a-264	Anxiety disorders || id:finn-b-KRA_PSY_ANXIETY	ukb-a-264	finn-b-KRA_PSY_ANXIETY	rs9843653	0.132426	0.0628845	0.035216
Body fat percentage || id:ukb-a-264	Anxiety disorders || id:finn-b-KRA_PSY_ANXIETY	ukb-a-264	finn-b-KRA_PSY_ANXIETY	rs9902386	0.131592	0.0627189	0.0358937
Body fat percentage || id:ukb-a-264	Anxiety disorders || id:finn-b-KRA_PSY_ANXIETY	ukb-a-264	finn-b-KRA_PSY_ANXIETY	All	0.13344	0.0624906	0.0327318
