# Supplementary material for: A Causal Inference Study of Circulating Metabolites Mediating the Effect of Obesity‐Related Indicators on the Incidence of Anxiety Disorders
Source: Brain Behav. 2025 Jul 7;15(7):e70653. doi: 10.1002/brb3.70653 (PMC12230357; doi:10.1002/brb3.70653)
Supplement: Supplementary file 15 — Supplementary Figure: brb370653‐sup‐00015‐Table10.csv [file BRB3-15-e70653-s018.csv]

exposure	outcome	id.exposure	id.outcome	SNP	b	se	p
Ratio of linoleic acid to total fatty acids || id:met-d-LA_pct	Anxiety disorders || id:finn-b-KRA_PSY_ANXIETY	met-d-LA_pct	finn-b-KRA_PSY_ANXIETY	rs10733306	0.107350245	0.049986649	0.031747266
Ratio of linoleic acid to total fatty acids || id:met-d-LA_pct	Anxiety disorders || id:finn-b-KRA_PSY_ANXIETY	met-d-LA_pct	finn-b-KRA_PSY_ANXIETY	rs11030088	0.105796289	0.049471304	0.032473062
Ratio of linoleic acid to total fatty acids || id:met-d-LA_pct	Anxiety disorders || id:finn-b-KRA_PSY_ANXIETY	met-d-LA_pct	finn-b-KRA_PSY_ANXIETY	rs115740542	0.118549274	0.050439307	0.018756515
Ratio of linoleic acid to total fatty acids || id:met-d-LA_pct	Anxiety disorders || id:finn-b-KRA_PSY_ANXIETY	met-d-LA_pct	finn-b-KRA_PSY_ANXIETY	rs116843064	0.114811641	0.052101167	0.027550449
Ratio of linoleic acid to total fatty acids || id:met-d-LA_pct	Anxiety disorders || id:finn-b-KRA_PSY_ANXIETY	met-d-LA_pct	finn-b-KRA_PSY_ANXIETY	rs12223234	0.115807628	0.051803304	0.025382844
Ratio of linoleic acid to total fatty acids || id:met-d-LA_pct	Anxiety disorders || id:finn-b-KRA_PSY_ANXIETY	met-d-LA_pct	finn-b-KRA_PSY_ANXIETY	rs1260326	0.137205237	0.052592583	0.009085171
Ratio of linoleic acid to total fatty acids || id:met-d-LA_pct	Anxiety disorders || id:finn-b-KRA_PSY_ANXIETY	met-d-LA_pct	finn-b-KRA_PSY_ANXIETY	rs13179413	0.115984685	0.051757379	0.025030582
Ratio of linoleic acid to total fatty acids || id:met-d-LA_pct	Anxiety disorders || id:finn-b-KRA_PSY_ANXIETY	met-d-LA_pct	finn-b-KRA_PSY_ANXIETY	rs13229619	0.113879199	0.052400222	0.029760909
Ratio of linoleic acid to total fatty acids || id:met-d-LA_pct	Anxiety disorders || id:finn-b-KRA_PSY_ANXIETY	met-d-LA_pct	finn-b-KRA_PSY_ANXIETY	rs13389219	0.115150479	0.051816409	0.026264508
Ratio of linoleic acid to total fatty acids || id:met-d-LA_pct	Anxiety disorders || id:finn-b-KRA_PSY_ANXIETY	met-d-LA_pct	finn-b-KRA_PSY_ANXIETY	rs141144647	0.110547152	0.049209184	0.024673664
Ratio of linoleic acid to total fatty acids || id:met-d-LA_pct	Anxiety disorders || id:finn-b-KRA_PSY_ANXIETY	met-d-LA_pct	finn-b-KRA_PSY_ANXIETY	rs147233090	0.121430775	0.047509383	0.010590366
Ratio of linoleic acid to total fatty acids || id:met-d-LA_pct	Anxiety disorders || id:finn-b-KRA_PSY_ANXIETY	met-d-LA_pct	finn-b-KRA_PSY_ANXIETY	rs174567	0.033920497	0.075928893	0.655062572
Ratio of linoleic acid to total fatty acids || id:met-d-LA_pct	Anxiety disorders || id:finn-b-KRA_PSY_ANXIETY	met-d-LA_pct	finn-b-KRA_PSY_ANXIETY	rs2180725	0.120015186	0.049766265	0.015883691
Ratio of linoleic acid to total fatty acids || id:met-d-LA_pct	Anxiety disorders || id:finn-b-KRA_PSY_ANXIETY	met-d-LA_pct	finn-b-KRA_PSY_ANXIETY	rs2835028	0.112733314	0.051578765	0.028840956
Ratio of linoleic acid to total fatty acids || id:met-d-LA_pct	Anxiety disorders || id:finn-b-KRA_PSY_ANXIETY	met-d-LA_pct	finn-b-KRA_PSY_ANXIETY	rs2843126	0.115205277	0.051743313	0.025982274
Ratio of linoleic acid to total fatty acids || id:met-d-LA_pct	Anxiety disorders || id:finn-b-KRA_PSY_ANXIETY	met-d-LA_pct	finn-b-KRA_PSY_ANXIETY	rs2927468	0.119186286	0.051020372	0.019488488
Ratio of linoleic acid to total fatty acids || id:met-d-LA_pct	Anxiety disorders || id:finn-b-KRA_PSY_ANXIETY	met-d-LA_pct	finn-b-KRA_PSY_ANXIETY	rs2972143	0.113614832	0.051775101	0.028207289
Ratio of linoleic acid to total fatty acids || id:met-d-LA_pct	Anxiety disorders || id:finn-b-KRA_PSY_ANXIETY	met-d-LA_pct	finn-b-KRA_PSY_ANXIETY	rs3018731	0.114160201	0.051648672	0.027082816
Ratio of linoleic acid to total fatty acids || id:met-d-LA_pct	Anxiety disorders || id:finn-b-KRA_PSY_ANXIETY	met-d-LA_pct	finn-b-KRA_PSY_ANXIETY	rs40270	0.113455299	0.051677944	0.02813278
Ratio of linoleic acid to total fatty acids || id:met-d-LA_pct	Anxiety disorders || id:finn-b-KRA_PSY_ANXIETY	met-d-LA_pct	finn-b-KRA_PSY_ANXIETY	rs4299376	0.119275467	0.050822552	0.018930314
Ratio of linoleic acid to total fatty acids || id:met-d-LA_pct	Anxiety disorders || id:finn-b-KRA_PSY_ANXIETY	met-d-LA_pct	finn-b-KRA_PSY_ANXIETY	rs4810479	0.113824056	0.052029852	0.028693776
Ratio of linoleic acid to total fatty acids || id:met-d-LA_pct	Anxiety disorders || id:finn-b-KRA_PSY_ANXIETY	met-d-LA_pct	finn-b-KRA_PSY_ANXIETY	rs58489806	0.12240062	0.048833645	0.012193949
Ratio of linoleic acid to total fatty acids || id:met-d-LA_pct	Anxiety disorders || id:finn-b-KRA_PSY_ANXIETY	met-d-LA_pct	finn-b-KRA_PSY_ANXIETY	rs6683445	0.109357719	0.050687345	0.030967076
Ratio of linoleic acid to total fatty acids || id:met-d-LA_pct	Anxiety disorders || id:finn-b-KRA_PSY_ANXIETY	met-d-LA_pct	finn-b-KRA_PSY_ANXIETY	rs708272	0.108968064	0.051048791	0.032794796
Ratio of linoleic acid to total fatty acids || id:met-d-LA_pct	Anxiety disorders || id:finn-b-KRA_PSY_ANXIETY	met-d-LA_pct	finn-b-KRA_PSY_ANXIETY	rs738408	0.11373857	0.051831974	0.028208764
Ratio of linoleic acid to total fatty acids || id:met-d-LA_pct	Anxiety disorders || id:finn-b-KRA_PSY_ANXIETY	met-d-LA_pct	finn-b-KRA_PSY_ANXIETY	rs78058190	0.12778637	0.048847694	0.008896228
Ratio of linoleic acid to total fatty acids || id:met-d-LA_pct	Anxiety disorders || id:finn-b-KRA_PSY_ANXIETY	met-d-LA_pct	finn-b-KRA_PSY_ANXIETY	rs7819706	0.121575505	0.051477398	0.018190086
Ratio of linoleic acid to total fatty acids || id:met-d-LA_pct	Anxiety disorders || id:finn-b-KRA_PSY_ANXIETY	met-d-LA_pct	finn-b-KRA_PSY_ANXIETY	rs9908820	0.113920009	0.051680401	0.027502027
Ratio of linoleic acid to total fatty acids || id:met-d-LA_pct	Anxiety disorders || id:finn-b-KRA_PSY_ANXIETY	met-d-LA_pct	finn-b-KRA_PSY_ANXIETY	All	0.11476514	0.05053342	0.023142494
Cholesterol to total lipids ratio in medium VLDL || id:met-d-M_VLDL_C_pct	Anxiety disorders || id:finn-b-KRA_PSY_ANXIETY	met-d-M_VLDL_C_pct	finn-b-KRA_PSY_ANXIETY	rs10162642	-0.092903745	0.046982895	0.047996988
Cholesterol to total lipids ratio in medium VLDL || id:met-d-M_VLDL_C_pct	Anxiety disorders || id:finn-b-KRA_PSY_ANXIETY	met-d-M_VLDL_C_pct	finn-b-KRA_PSY_ANXIETY	rs10455872	-0.099084459	0.048030869	0.039119005
Cholesterol to total lipids ratio in medium VLDL || id:met-d-M_VLDL_C_pct	Anxiety disorders || id:finn-b-KRA_PSY_ANXIETY	met-d-M_VLDL_C_pct	finn-b-KRA_PSY_ANXIETY	rs1047964	-0.106233342	0.045583692	0.019779105
Cholesterol to total lipids ratio in medium VLDL || id:met-d-M_VLDL_C_pct	Anxiety disorders || id:finn-b-KRA_PSY_ANXIETY	met-d-M_VLDL_C_pct	finn-b-KRA_PSY_ANXIETY	rs10750766	-0.093232927	0.047229974	0.048379439
Cholesterol to total lipids ratio in medium VLDL || id:met-d-M_VLDL_C_pct	Anxiety disorders || id:finn-b-KRA_PSY_ANXIETY	met-d-M_VLDL_C_pct	finn-b-KRA_PSY_ANXIETY	rs10773049	-0.098108663	0.046951137	0.036654576
Cholesterol to total lipids ratio in medium VLDL || id:met-d-M_VLDL_C_pct	Anxiety disorders || id:finn-b-KRA_PSY_ANXIETY	met-d-M_VLDL_C_pct	finn-b-KRA_PSY_ANXIETY	rs1077834	-0.113832058	0.045452346	0.01226501
Cholesterol to total lipids ratio in medium VLDL || id:met-d-M_VLDL_C_pct	Anxiety disorders || id:finn-b-KRA_PSY_ANXIETY	met-d-M_VLDL_C_pct	finn-b-KRA_PSY_ANXIETY	rs10822168	-0.100159417	0.047301679	0.03422082
Cholesterol to total lipids ratio in medium VLDL || id:met-d-M_VLDL_C_pct	Anxiety disorders || id:finn-b-KRA_PSY_ANXIETY	met-d-M_VLDL_C_pct	finn-b-KRA_PSY_ANXIETY	rs11075253	-0.090617689	0.046833859	0.053005568
Cholesterol to total lipids ratio in medium VLDL || id:met-d-M_VLDL_C_pct	Anxiety disorders || id:finn-b-KRA_PSY_ANXIETY	met-d-M_VLDL_C_pct	finn-b-KRA_PSY_ANXIETY	rs11122450	-0.09905235	0.047172746	0.035748271
Cholesterol to total lipids ratio in medium VLDL || id:met-d-M_VLDL_C_pct	Anxiety disorders || id:finn-b-KRA_PSY_ANXIETY	met-d-M_VLDL_C_pct	finn-b-KRA_PSY_ANXIETY	rs11231721	-0.092972595	0.047348432	0.049578425
Cholesterol to total lipids ratio in medium VLDL || id:met-d-M_VLDL_C_pct	Anxiety disorders || id:finn-b-KRA_PSY_ANXIETY	met-d-M_VLDL_C_pct	finn-b-KRA_PSY_ANXIETY	rs1128249	-0.097652895	0.047297671	0.038956613
Cholesterol to total lipids ratio in medium VLDL || id:met-d-M_VLDL_C_pct	Anxiety disorders || id:finn-b-KRA_PSY_ANXIETY	met-d-M_VLDL_C_pct	finn-b-KRA_PSY_ANXIETY	rs11429307	-0.095889331	0.04729082	0.042595769
Cholesterol to total lipids ratio in medium VLDL || id:met-d-M_VLDL_C_pct	Anxiety disorders || id:finn-b-KRA_PSY_ANXIETY	met-d-M_VLDL_C_pct	finn-b-KRA_PSY_ANXIETY	rs11591147	-0.104642082	0.049610193	0.034919908
Cholesterol to total lipids ratio in medium VLDL || id:met-d-M_VLDL_C_pct	Anxiety disorders || id:finn-b-KRA_PSY_ANXIETY	met-d-M_VLDL_C_pct	finn-b-KRA_PSY_ANXIETY	rs117733303	-0.094239742	0.047530968	0.047400734
Cholesterol to total lipids ratio in medium VLDL || id:met-d-M_VLDL_C_pct	Anxiety disorders || id:finn-b-KRA_PSY_ANXIETY	met-d-M_VLDL_C_pct	finn-b-KRA_PSY_ANXIETY	rs12151108	-0.086389173	0.047919446	0.071419644
Cholesterol to total lipids ratio in medium VLDL || id:met-d-M_VLDL_C_pct	Anxiety disorders || id:finn-b-KRA_PSY_ANXIETY	met-d-M_VLDL_C_pct	finn-b-KRA_PSY_ANXIETY	rs12212146	-0.105070799	0.045384897	0.020607191
Cholesterol to total lipids ratio in medium VLDL || id:met-d-M_VLDL_C_pct	Anxiety disorders || id:finn-b-KRA_PSY_ANXIETY	met-d-M_VLDL_C_pct	finn-b-KRA_PSY_ANXIETY	rs1260326	-0.095683503	0.048603076	0.048990798
Cholesterol to total lipids ratio in medium VLDL || id:met-d-M_VLDL_C_pct	Anxiety disorders || id:finn-b-KRA_PSY_ANXIETY	met-d-M_VLDL_C_pct	finn-b-KRA_PSY_ANXIETY	rs12740374	-0.106885304	0.047001442	0.022960839
Cholesterol to total lipids ratio in medium VLDL || id:met-d-M_VLDL_C_pct	Anxiety disorders || id:finn-b-KRA_PSY_ANXIETY	met-d-M_VLDL_C_pct	finn-b-KRA_PSY_ANXIETY	rs13282367	-0.101808691	0.045767672	0.026117018
Cholesterol to total lipids ratio in medium VLDL || id:met-d-M_VLDL_C_pct	Anxiety disorders || id:finn-b-KRA_PSY_ANXIETY	met-d-M_VLDL_C_pct	finn-b-KRA_PSY_ANXIETY	rs13358429	-0.096152159	0.047459119	0.042764818
Cholesterol to total lipids ratio in medium VLDL || id:met-d-M_VLDL_C_pct	Anxiety disorders || id:finn-b-KRA_PSY_ANXIETY	met-d-M_VLDL_C_pct	finn-b-KRA_PSY_ANXIETY	rs144033177	-0.092091934	0.046875207	0.049458322
Cholesterol to total lipids ratio in medium VLDL || id:met-d-M_VLDL_C_pct	Anxiety disorders || id:finn-b-KRA_PSY_ANXIETY	met-d-M_VLDL_C_pct	finn-b-KRA_PSY_ANXIETY	rs147711004	-0.101025512	0.047334827	0.032820322
Cholesterol to total lipids ratio in medium VLDL || id:met-d-M_VLDL_C_pct	Anxiety disorders || id:finn-b-KRA_PSY_ANXIETY	met-d-M_VLDL_C_pct	finn-b-KRA_PSY_ANXIETY	rs150966173	-0.094070678	0.047134487	0.045956459
Cholesterol to total lipids ratio in medium VLDL || id:met-d-M_VLDL_C_pct	Anxiety disorders || id:finn-b-KRA_PSY_ANXIETY	met-d-M_VLDL_C_pct	finn-b-KRA_PSY_ANXIETY	rs1601935	-0.093099314	0.047563005	0.050301726
Cholesterol to total lipids ratio in medium VLDL || id:met-d-M_VLDL_C_pct	Anxiety disorders || id:finn-b-KRA_PSY_ANXIETY	met-d-M_VLDL_C_pct	finn-b-KRA_PSY_ANXIETY	rs174537	-0.070721899	0.047527976	0.136749394
Cholesterol to total lipids ratio in medium VLDL || id:met-d-M_VLDL_C_pct	Anxiety disorders || id:finn-b-KRA_PSY_ANXIETY	met-d-M_VLDL_C_pct	finn-b-KRA_PSY_ANXIETY	rs17561950	-0.097438971	0.046983793	0.038090018
Cholesterol to total lipids ratio in medium VLDL || id:met-d-M_VLDL_C_pct	Anxiety disorders || id:finn-b-KRA_PSY_ANXIETY	met-d-M_VLDL_C_pct	finn-b-KRA_PSY_ANXIETY	rs1801689	-0.097457838	0.047047605	0.038314626
Cholesterol to total lipids ratio in medium VLDL || id:met-d-M_VLDL_C_pct	Anxiety disorders || id:finn-b-KRA_PSY_ANXIETY	met-d-M_VLDL_C_pct	finn-b-KRA_PSY_ANXIETY	rs183130	-0.098075743	0.046956389	0.036738703
Cholesterol to total lipids ratio in medium VLDL || id:met-d-M_VLDL_C_pct	Anxiety disorders || id:finn-b-KRA_PSY_ANXIETY	met-d-M_VLDL_C_pct	finn-b-KRA_PSY_ANXIETY	rs1899951	-0.097434784	0.047054751	0.038389799
Cholesterol to total lipids ratio in medium VLDL || id:met-d-M_VLDL_C_pct	Anxiety disorders || id:finn-b-KRA_PSY_ANXIETY	met-d-M_VLDL_C_pct	finn-b-KRA_PSY_ANXIETY	rs190543502	-0.093184593	0.046982345	0.047323216
Cholesterol to total lipids ratio in medium VLDL || id:met-d-M_VLDL_C_pct	Anxiety disorders || id:finn-b-KRA_PSY_ANXIETY	met-d-M_VLDL_C_pct	finn-b-KRA_PSY_ANXIETY	rs2239725	-0.09434982	0.047194308	0.045589105
Cholesterol to total lipids ratio in medium VLDL || id:met-d-M_VLDL_C_pct	Anxiety disorders || id:finn-b-KRA_PSY_ANXIETY	met-d-M_VLDL_C_pct	finn-b-KRA_PSY_ANXIETY	rs2519093	-0.10490997	0.047056722	0.02578488
Cholesterol to total lipids ratio in medium VLDL || id:met-d-M_VLDL_C_pct	Anxiety disorders || id:finn-b-KRA_PSY_ANXIETY	met-d-M_VLDL_C_pct	finn-b-KRA_PSY_ANXIETY	rs2523764	-0.088685938	0.045744971	0.052537445
Cholesterol to total lipids ratio in medium VLDL || id:met-d-M_VLDL_C_pct	Anxiety disorders || id:finn-b-KRA_PSY_ANXIETY	met-d-M_VLDL_C_pct	finn-b-KRA_PSY_ANXIETY	rs2618566	-0.089128839	0.04660391	0.055815222
Cholesterol to total lipids ratio in medium VLDL || id:met-d-M_VLDL_C_pct	Anxiety disorders || id:finn-b-KRA_PSY_ANXIETY	met-d-M_VLDL_C_pct	finn-b-KRA_PSY_ANXIETY	rs2642438	-0.091564922	0.046852728	0.050664145
Cholesterol to total lipids ratio in medium VLDL || id:met-d-M_VLDL_C_pct	Anxiety disorders || id:finn-b-KRA_PSY_ANXIETY	met-d-M_VLDL_C_pct	finn-b-KRA_PSY_ANXIETY	rs2800709	-0.093773934	0.047148965	0.046713747
Cholesterol to total lipids ratio in medium VLDL || id:met-d-M_VLDL_C_pct	Anxiety disorders || id:finn-b-KRA_PSY_ANXIETY	met-d-M_VLDL_C_pct	finn-b-KRA_PSY_ANXIETY	rs28807203	-0.086393364	0.047143787	0.066869466
Cholesterol to total lipids ratio in medium VLDL || id:met-d-M_VLDL_C_pct	Anxiety disorders || id:finn-b-KRA_PSY_ANXIETY	met-d-M_VLDL_C_pct	finn-b-KRA_PSY_ANXIETY	rs2925979	-0.094547984	0.047319272	0.045707317
Cholesterol to total lipids ratio in medium VLDL || id:met-d-M_VLDL_C_pct	Anxiety disorders || id:finn-b-KRA_PSY_ANXIETY	met-d-M_VLDL_C_pct	finn-b-KRA_PSY_ANXIETY	rs2972143	-0.099884562	0.047335085	0.03484465
Cholesterol to total lipids ratio in medium VLDL || id:met-d-M_VLDL_C_pct	Anxiety disorders || id:finn-b-KRA_PSY_ANXIETY	met-d-M_VLDL_C_pct	finn-b-KRA_PSY_ANXIETY	rs3127580	-0.091293734	0.046596104	0.050082719
Cholesterol to total lipids ratio in medium VLDL || id:met-d-M_VLDL_C_pct	Anxiety disorders || id:finn-b-KRA_PSY_ANXIETY	met-d-M_VLDL_C_pct	finn-b-KRA_PSY_ANXIETY	rs3129774	-0.095107451	0.04738608	0.044741601
Cholesterol to total lipids ratio in medium VLDL || id:met-d-M_VLDL_C_pct	Anxiety disorders || id:finn-b-KRA_PSY_ANXIETY	met-d-M_VLDL_C_pct	finn-b-KRA_PSY_ANXIETY	rs35163364	-0.097085005	0.047019006	0.038941601
Cholesterol to total lipids ratio in medium VLDL || id:met-d-M_VLDL_C_pct	Anxiety disorders || id:finn-b-KRA_PSY_ANXIETY	met-d-M_VLDL_C_pct	finn-b-KRA_PSY_ANXIETY	rs3809868	-0.098277683	0.046926187	0.036232941
Cholesterol to total lipids ratio in medium VLDL || id:met-d-M_VLDL_C_pct	Anxiety disorders || id:finn-b-KRA_PSY_ANXIETY	met-d-M_VLDL_C_pct	finn-b-KRA_PSY_ANXIETY	rs3820897	-0.094859815	0.047206654	0.044488526
Cholesterol to total lipids ratio in medium VLDL || id:met-d-M_VLDL_C_pct	Anxiety disorders || id:finn-b-KRA_PSY_ANXIETY	met-d-M_VLDL_C_pct	finn-b-KRA_PSY_ANXIETY	rs4336630	-0.091815294	0.047364312	0.052563343
Cholesterol to total lipids ratio in medium VLDL || id:met-d-M_VLDL_C_pct	Anxiety disorders || id:finn-b-KRA_PSY_ANXIETY	met-d-M_VLDL_C_pct	finn-b-KRA_PSY_ANXIETY	rs4722551	-0.08642963	0.046887091	0.065276961
Cholesterol to total lipids ratio in medium VLDL || id:met-d-M_VLDL_C_pct	Anxiety disorders || id:finn-b-KRA_PSY_ANXIETY	met-d-M_VLDL_C_pct	finn-b-KRA_PSY_ANXIETY	rs4871624	-0.098092852	0.046814416	0.036139389
Cholesterol to total lipids ratio in medium VLDL || id:met-d-M_VLDL_C_pct	Anxiety disorders || id:finn-b-KRA_PSY_ANXIETY	met-d-M_VLDL_C_pct	finn-b-KRA_PSY_ANXIETY	rs653178	-0.094726661	0.047191349	0.044718933
Cholesterol to total lipids ratio in medium VLDL || id:met-d-M_VLDL_C_pct	Anxiety disorders || id:finn-b-KRA_PSY_ANXIETY	met-d-M_VLDL_C_pct	finn-b-KRA_PSY_ANXIETY	rs679582	-0.090056778	0.046555691	0.053065421
Cholesterol to total lipids ratio in medium VLDL || id:met-d-M_VLDL_C_pct	Anxiety disorders || id:finn-b-KRA_PSY_ANXIETY	met-d-M_VLDL_C_pct	finn-b-KRA_PSY_ANXIETY	rs6905288	-0.094745326	0.04731995	0.045260222
Cholesterol to total lipids ratio in medium VLDL || id:met-d-M_VLDL_C_pct	Anxiety disorders || id:finn-b-KRA_PSY_ANXIETY	met-d-M_VLDL_C_pct	finn-b-KRA_PSY_ANXIETY	rs693668	-0.095176259	0.047219117	0.043838704
Cholesterol to total lipids ratio in medium VLDL || id:met-d-M_VLDL_C_pct	Anxiety disorders || id:finn-b-KRA_PSY_ANXIETY	met-d-M_VLDL_C_pct	finn-b-KRA_PSY_ANXIETY	rs6953523	-0.093469494	0.04706658	0.047044496
Cholesterol to total lipids ratio in medium VLDL || id:met-d-M_VLDL_C_pct	Anxiety disorders || id:finn-b-KRA_PSY_ANXIETY	met-d-M_VLDL_C_pct	finn-b-KRA_PSY_ANXIETY	rs72555385	-0.093285221	0.046933423	0.046855124
Cholesterol to total lipids ratio in medium VLDL || id:met-d-M_VLDL_C_pct	Anxiety disorders || id:finn-b-KRA_PSY_ANXIETY	met-d-M_VLDL_C_pct	finn-b-KRA_PSY_ANXIETY	rs72647336	-0.09426032	0.047159745	0.045635918
Cholesterol to total lipids ratio in medium VLDL || id:met-d-M_VLDL_C_pct	Anxiety disorders || id:finn-b-KRA_PSY_ANXIETY	met-d-M_VLDL_C_pct	finn-b-KRA_PSY_ANXIETY	rs72836561	-0.08979477	0.047607027	0.059272551
Cholesterol to total lipids ratio in medium VLDL || id:met-d-M_VLDL_C_pct	Anxiety disorders || id:finn-b-KRA_PSY_ANXIETY	met-d-M_VLDL_C_pct	finn-b-KRA_PSY_ANXIETY	rs74747585	-0.09578423	0.046972688	0.041435326
Cholesterol to total lipids ratio in medium VLDL || id:met-d-M_VLDL_C_pct	Anxiety disorders || id:finn-b-KRA_PSY_ANXIETY	met-d-M_VLDL_C_pct	finn-b-KRA_PSY_ANXIETY	rs7707394	-0.095843151	0.047287658	0.042681732
Cholesterol to total lipids ratio in medium VLDL || id:met-d-M_VLDL_C_pct	Anxiety disorders || id:finn-b-KRA_PSY_ANXIETY	met-d-M_VLDL_C_pct	finn-b-KRA_PSY_ANXIETY	rs77542162	-0.093178838	0.04708215	0.047808203
Cholesterol to total lipids ratio in medium VLDL || id:met-d-M_VLDL_C_pct	Anxiety disorders || id:finn-b-KRA_PSY_ANXIETY	met-d-M_VLDL_C_pct	finn-b-KRA_PSY_ANXIETY	rs78058190	-0.088297377	0.047096077	0.060815414
Cholesterol to total lipids ratio in medium VLDL || id:met-d-M_VLDL_C_pct	Anxiety disorders || id:finn-b-KRA_PSY_ANXIETY	met-d-M_VLDL_C_pct	finn-b-KRA_PSY_ANXIETY	rs79598313	-0.098077229	0.047088257	0.037265956
Cholesterol to total lipids ratio in medium VLDL || id:met-d-M_VLDL_C_pct	Anxiety disorders || id:finn-b-KRA_PSY_ANXIETY	met-d-M_VLDL_C_pct	finn-b-KRA_PSY_ANXIETY	rs849327	-0.088673117	0.045895953	0.053353763
Cholesterol to total lipids ratio in medium VLDL || id:met-d-M_VLDL_C_pct	Anxiety disorders || id:finn-b-KRA_PSY_ANXIETY	met-d-M_VLDL_C_pct	finn-b-KRA_PSY_ANXIETY	rs9584870	-0.086343774	0.044493895	0.052309754
Cholesterol to total lipids ratio in medium VLDL || id:met-d-M_VLDL_C_pct	Anxiety disorders || id:finn-b-KRA_PSY_ANXIETY	met-d-M_VLDL_C_pct	finn-b-KRA_PSY_ANXIETY	All	-0.095052875	0.046645733	0.041573799
Cholesteryl esters to total lipids ratio in medium VLDL || id:met-d-M_VLDL_CE_pct	Anxiety disorders || id:finn-b-KRA_PSY_ANXIETY	met-d-M_VLDL_CE_pct	finn-b-KRA_PSY_ANXIETY	rs10162642	-0.102849927	0.05089631	0.043303191
Cholesteryl esters to total lipids ratio in medium VLDL || id:met-d-M_VLDL_CE_pct	Anxiety disorders || id:finn-b-KRA_PSY_ANXIETY	met-d-M_VLDL_CE_pct	finn-b-KRA_PSY_ANXIETY	rs10455872	-0.109586285	0.052127301	0.035528584
Cholesteryl esters to total lipids ratio in medium VLDL || id:met-d-M_VLDL_CE_pct	Anxiety disorders || id:finn-b-KRA_PSY_ANXIETY	met-d-M_VLDL_CE_pct	finn-b-KRA_PSY_ANXIETY	rs1047964	-0.117906233	0.049526312	0.01728078
Cholesteryl esters to total lipids ratio in medium VLDL || id:met-d-M_VLDL_CE_pct	Anxiety disorders || id:finn-b-KRA_PSY_ANXIETY	met-d-M_VLDL_CE_pct	finn-b-KRA_PSY_ANXIETY	rs10750766	-0.102972919	0.051212845	0.044358699
Cholesteryl esters to total lipids ratio in medium VLDL || id:met-d-M_VLDL_CE_pct	Anxiety disorders || id:finn-b-KRA_PSY_ANXIETY	met-d-M_VLDL_CE_pct	finn-b-KRA_PSY_ANXIETY	rs10773049	-0.108375399	0.050921384	0.033313166
Cholesteryl esters to total lipids ratio in medium VLDL || id:met-d-M_VLDL_CE_pct	Anxiety disorders || id:finn-b-KRA_PSY_ANXIETY	met-d-M_VLDL_CE_pct	finn-b-KRA_PSY_ANXIETY	rs1077834	-0.12031722	0.049300054	0.014666584
Cholesteryl esters to total lipids ratio in medium VLDL || id:met-d-M_VLDL_CE_pct	Anxiety disorders || id:finn-b-KRA_PSY_ANXIETY	met-d-M_VLDL_CE_pct	finn-b-KRA_PSY_ANXIETY	rs10822168	-0.110412316	0.051295254	0.031359097
Cholesteryl esters to total lipids ratio in medium VLDL || id:met-d-M_VLDL_CE_pct	Anxiety disorders || id:finn-b-KRA_PSY_ANXIETY	met-d-M_VLDL_CE_pct	finn-b-KRA_PSY_ANXIETY	rs11075253	-0.100272783	0.050801458	0.048402551
Cholesteryl esters to total lipids ratio in medium VLDL || id:met-d-M_VLDL_CE_pct	Anxiety disorders || id:finn-b-KRA_PSY_ANXIETY	met-d-M_VLDL_CE_pct	finn-b-KRA_PSY_ANXIETY	rs11122450	-0.109349897	0.051166506	0.032586748
Cholesteryl esters to total lipids ratio in medium VLDL || id:met-d-M_VLDL_CE_pct	Anxiety disorders || id:finn-b-KRA_PSY_ANXIETY	met-d-M_VLDL_CE_pct	finn-b-KRA_PSY_ANXIETY	rs11231721	-0.102734128	0.051374616	0.045532022
Cholesteryl esters to total lipids ratio in medium VLDL || id:met-d-M_VLDL_CE_pct	Anxiety disorders || id:finn-b-KRA_PSY_ANXIETY	met-d-M_VLDL_CE_pct	finn-b-KRA_PSY_ANXIETY	rs11429307	-0.105918166	0.051302171	0.038961412
Cholesteryl esters to total lipids ratio in medium VLDL || id:met-d-M_VLDL_CE_pct	Anxiety disorders || id:finn-b-KRA_PSY_ANXIETY	met-d-M_VLDL_CE_pct	finn-b-KRA_PSY_ANXIETY	rs11591147	-0.114684731	0.053568004	0.032280612
Cholesteryl esters to total lipids ratio in medium VLDL || id:met-d-M_VLDL_CE_pct	Anxiety disorders || id:finn-b-KRA_PSY_ANXIETY	met-d-M_VLDL_CE_pct	finn-b-KRA_PSY_ANXIETY	rs117733303	-0.10423725	0.051611696	0.043420333
Cholesteryl esters to total lipids ratio in medium VLDL || id:met-d-M_VLDL_CE_pct	Anxiety disorders || id:finn-b-KRA_PSY_ANXIETY	met-d-M_VLDL_CE_pct	finn-b-KRA_PSY_ANXIETY	rs12212146	-0.115820346	0.049304781	0.018820406
Cholesteryl esters to total lipids ratio in medium VLDL || id:met-d-M_VLDL_CE_pct	Anxiety disorders || id:finn-b-KRA_PSY_ANXIETY	met-d-M_VLDL_CE_pct	finn-b-KRA_PSY_ANXIETY	rs1260326	-0.106545158	0.052937323	0.044149762
Cholesteryl esters to total lipids ratio in medium VLDL || id:met-d-M_VLDL_CE_pct	Anxiety disorders || id:finn-b-KRA_PSY_ANXIETY	met-d-M_VLDL_CE_pct	finn-b-KRA_PSY_ANXIETY	rs12740374	-0.11666254	0.050932486	0.021990439
Cholesteryl esters to total lipids ratio in medium VLDL || id:met-d-M_VLDL_CE_pct	Anxiety disorders || id:finn-b-KRA_PSY_ANXIETY	met-d-M_VLDL_CE_pct	finn-b-KRA_PSY_ANXIETY	rs13108218	-0.102291177	0.051023223	0.044984812
Cholesteryl esters to total lipids ratio in medium VLDL || id:met-d-M_VLDL_CE_pct	Anxiety disorders || id:finn-b-KRA_PSY_ANXIETY	met-d-M_VLDL_CE_pct	finn-b-KRA_PSY_ANXIETY	rs13150068	-0.106578293	0.050970124	0.036528481
Cholesteryl esters to total lipids ratio in medium VLDL || id:met-d-M_VLDL_CE_pct	Anxiety disorders || id:finn-b-KRA_PSY_ANXIETY	met-d-M_VLDL_CE_pct	finn-b-KRA_PSY_ANXIETY	rs13282367	-0.112245445	0.049691004	0.023891565
Cholesteryl esters to total lipids ratio in medium VLDL || id:met-d-M_VLDL_CE_pct	Anxiety disorders || id:finn-b-KRA_PSY_ANXIETY	met-d-M_VLDL_CE_pct	finn-b-KRA_PSY_ANXIETY	rs13358429	-0.105913647	0.051397425	0.039333576
Cholesteryl esters to total lipids ratio in medium VLDL || id:met-d-M_VLDL_CE_pct	Anxiety disorders || id:finn-b-KRA_PSY_ANXIETY	met-d-M_VLDL_CE_pct	finn-b-KRA_PSY_ANXIETY	rs13389219	-0.10769257	0.051337337	0.0359278
Cholesteryl esters to total lipids ratio in medium VLDL || id:met-d-M_VLDL_CE_pct	Anxiety disorders || id:finn-b-KRA_PSY_ANXIETY	met-d-M_VLDL_CE_pct	finn-b-KRA_PSY_ANXIETY	rs144033177	-0.101648444	0.050853412	0.045624369
Cholesteryl esters to total lipids ratio in medium VLDL || id:met-d-M_VLDL_CE_pct	Anxiety disorders || id:finn-b-KRA_PSY_ANXIETY	met-d-M_VLDL_CE_pct	finn-b-KRA_PSY_ANXIETY	rs147711004	-0.111310144	0.051329707	0.030118185
Cholesteryl esters to total lipids ratio in medium VLDL || id:met-d-M_VLDL_CE_pct	Anxiety disorders || id:finn-b-KRA_PSY_ANXIETY	met-d-M_VLDL_CE_pct	finn-b-KRA_PSY_ANXIETY	rs150844304	-0.101555987	0.050681733	0.045091634
Cholesteryl esters to total lipids ratio in medium VLDL || id:met-d-M_VLDL_CE_pct	Anxiety disorders || id:finn-b-KRA_PSY_ANXIETY	met-d-M_VLDL_CE_pct	finn-b-KRA_PSY_ANXIETY	rs150966173	-0.103833314	0.05107841	0.042070513
Cholesteryl esters to total lipids ratio in medium VLDL || id:met-d-M_VLDL_CE_pct	Anxiety disorders || id:finn-b-KRA_PSY_ANXIETY	met-d-M_VLDL_CE_pct	finn-b-KRA_PSY_ANXIETY	rs1601935	-0.102915209	0.051361852	0.045099146
Cholesteryl esters to total lipids ratio in medium VLDL || id:met-d-M_VLDL_CE_pct	Anxiety disorders || id:finn-b-KRA_PSY_ANXIETY	met-d-M_VLDL_CE_pct	finn-b-KRA_PSY_ANXIETY	rs174537	-0.080899908	0.051525983	0.116396536
Cholesteryl esters to total lipids ratio in medium VLDL || id:met-d-M_VLDL_CE_pct	Anxiety disorders || id:finn-b-KRA_PSY_ANXIETY	met-d-M_VLDL_CE_pct	finn-b-KRA_PSY_ANXIETY	rs17561950	-0.107483936	0.050942778	0.03486736
Cholesteryl esters to total lipids ratio in medium VLDL || id:met-d-M_VLDL_CE_pct	Anxiety disorders || id:finn-b-KRA_PSY_ANXIETY	met-d-M_VLDL_CE_pct	finn-b-KRA_PSY_ANXIETY	rs1801689	-0.107354306	0.051000005	0.035292509
Cholesteryl esters to total lipids ratio in medium VLDL || id:met-d-M_VLDL_CE_pct	Anxiety disorders || id:finn-b-KRA_PSY_ANXIETY	met-d-M_VLDL_CE_pct	finn-b-KRA_PSY_ANXIETY	rs1899951	-0.10737198	0.05101092	0.035301559
Cholesteryl esters to total lipids ratio in medium VLDL || id:met-d-M_VLDL_CE_pct	Anxiety disorders || id:finn-b-KRA_PSY_ANXIETY	met-d-M_VLDL_CE_pct	finn-b-KRA_PSY_ANXIETY	rs2523764	-0.098404313	0.049687038	0.04764933
Cholesteryl esters to total lipids ratio in medium VLDL || id:met-d-M_VLDL_CE_pct	Anxiety disorders || id:finn-b-KRA_PSY_ANXIETY	met-d-M_VLDL_CE_pct	finn-b-KRA_PSY_ANXIETY	rs2618566	-0.098743459	0.050573999	0.050884207
Cholesteryl esters to total lipids ratio in medium VLDL || id:met-d-M_VLDL_CE_pct	Anxiety disorders || id:finn-b-KRA_PSY_ANXIETY	met-d-M_VLDL_CE_pct	finn-b-KRA_PSY_ANXIETY	rs2642438	-0.101306493	0.050803213	0.046141545
Cholesteryl esters to total lipids ratio in medium VLDL || id:met-d-M_VLDL_CE_pct	Anxiety disorders || id:finn-b-KRA_PSY_ANXIETY	met-d-M_VLDL_CE_pct	finn-b-KRA_PSY_ANXIETY	rs28807203	-0.095991418	0.051169931	0.06066433
Cholesteryl esters to total lipids ratio in medium VLDL || id:met-d-M_VLDL_CE_pct	Anxiety disorders || id:finn-b-KRA_PSY_ANXIETY	met-d-M_VLDL_CE_pct	finn-b-KRA_PSY_ANXIETY	rs2925979	-0.104410543	0.051327837	0.0419325
Cholesteryl esters to total lipids ratio in medium VLDL || id:met-d-M_VLDL_CE_pct	Anxiety disorders || id:finn-b-KRA_PSY_ANXIETY	met-d-M_VLDL_CE_pct	finn-b-KRA_PSY_ANXIETY	rs2943654	-0.110330679	0.051356012	0.031685977
Cholesteryl esters to total lipids ratio in medium VLDL || id:met-d-M_VLDL_CE_pct	Anxiety disorders || id:finn-b-KRA_PSY_ANXIETY	met-d-M_VLDL_CE_pct	finn-b-KRA_PSY_ANXIETY	rs3129774	-0.104981813	0.051372656	0.04099952
Cholesteryl esters to total lipids ratio in medium VLDL || id:met-d-M_VLDL_CE_pct	Anxiety disorders || id:finn-b-KRA_PSY_ANXIETY	met-d-M_VLDL_CE_pct	finn-b-KRA_PSY_ANXIETY	rs4336630	-0.101446782	0.051479035	0.048764765
Cholesteryl esters to total lipids ratio in medium VLDL || id:met-d-M_VLDL_CE_pct	Anxiety disorders || id:finn-b-KRA_PSY_ANXIETY	met-d-M_VLDL_CE_pct	finn-b-KRA_PSY_ANXIETY	rs4722551	-0.0958624	0.050923006	0.059768581
Cholesteryl esters to total lipids ratio in medium VLDL || id:met-d-M_VLDL_CE_pct	Anxiety disorders || id:finn-b-KRA_PSY_ANXIETY	met-d-M_VLDL_CE_pct	finn-b-KRA_PSY_ANXIETY	rs4871624	-0.108298725	0.05076902	0.032911147
Cholesteryl esters to total lipids ratio in medium VLDL || id:met-d-M_VLDL_CE_pct	Anxiety disorders || id:finn-b-KRA_PSY_ANXIETY	met-d-M_VLDL_CE_pct	finn-b-KRA_PSY_ANXIETY	rs507666	-0.114823932	0.050971556	0.024277689
Cholesteryl esters to total lipids ratio in medium VLDL || id:met-d-M_VLDL_CE_pct	Anxiety disorders || id:finn-b-KRA_PSY_ANXIETY	met-d-M_VLDL_CE_pct	finn-b-KRA_PSY_ANXIETY	rs59036878	-0.096169968	0.049251103	0.05086156
Cholesteryl esters to total lipids ratio in medium VLDL || id:met-d-M_VLDL_CE_pct	Anxiety disorders || id:finn-b-KRA_PSY_ANXIETY	met-d-M_VLDL_CE_pct	finn-b-KRA_PSY_ANXIETY	rs6689335	-0.104164893	0.051078948	0.041420887
Cholesteryl esters to total lipids ratio in medium VLDL || id:met-d-M_VLDL_CE_pct	Anxiety disorders || id:finn-b-KRA_PSY_ANXIETY	met-d-M_VLDL_CE_pct	finn-b-KRA_PSY_ANXIETY	rs679582	-0.099228875	0.050574708	0.049759497
Cholesteryl esters to total lipids ratio in medium VLDL || id:met-d-M_VLDL_CE_pct	Anxiety disorders || id:finn-b-KRA_PSY_ANXIETY	met-d-M_VLDL_CE_pct	finn-b-KRA_PSY_ANXIETY	rs6905288	-0.104612987	0.051320356	0.041506883
Cholesteryl esters to total lipids ratio in medium VLDL || id:met-d-M_VLDL_CE_pct	Anxiety disorders || id:finn-b-KRA_PSY_ANXIETY	met-d-M_VLDL_CE_pct	finn-b-KRA_PSY_ANXIETY	rs693668	-0.104945564	0.051167282	0.040264154
Cholesteryl esters to total lipids ratio in medium VLDL || id:met-d-M_VLDL_CE_pct	Anxiety disorders || id:finn-b-KRA_PSY_ANXIETY	met-d-M_VLDL_CE_pct	finn-b-KRA_PSY_ANXIETY	rs7134150	-0.105291705	0.051016367	0.03902901
Cholesteryl esters to total lipids ratio in medium VLDL || id:met-d-M_VLDL_CE_pct	Anxiety disorders || id:finn-b-KRA_PSY_ANXIETY	met-d-M_VLDL_CE_pct	finn-b-KRA_PSY_ANXIETY	rs72555385	-0.102890943	0.05090093	0.043238774
Cholesteryl esters to total lipids ratio in medium VLDL || id:met-d-M_VLDL_CE_pct	Anxiety disorders || id:finn-b-KRA_PSY_ANXIETY	met-d-M_VLDL_CE_pct	finn-b-KRA_PSY_ANXIETY	rs72647336	-0.104009066	0.051148379	0.042004329
Cholesteryl esters to total lipids ratio in medium VLDL || id:met-d-M_VLDL_CE_pct	Anxiety disorders || id:finn-b-KRA_PSY_ANXIETY	met-d-M_VLDL_CE_pct	finn-b-KRA_PSY_ANXIETY	rs72836561	-0.099475683	0.051724569	0.054457386
Cholesteryl esters to total lipids ratio in medium VLDL || id:met-d-M_VLDL_CE_pct	Anxiety disorders || id:finn-b-KRA_PSY_ANXIETY	met-d-M_VLDL_CE_pct	finn-b-KRA_PSY_ANXIETY	rs72959041	-0.110183545	0.050776487	0.030008982
Cholesteryl esters to total lipids ratio in medium VLDL || id:met-d-M_VLDL_CE_pct	Anxiety disorders || id:finn-b-KRA_PSY_ANXIETY	met-d-M_VLDL_CE_pct	finn-b-KRA_PSY_ANXIETY	rs73015021	-0.094578632	0.051614534	0.066891385
Cholesteryl esters to total lipids ratio in medium VLDL || id:met-d-M_VLDL_CE_pct	Anxiety disorders || id:finn-b-KRA_PSY_ANXIETY	met-d-M_VLDL_CE_pct	finn-b-KRA_PSY_ANXIETY	rs7359336	-0.10532993	0.051111351	0.039322765
Cholesteryl esters to total lipids ratio in medium VLDL || id:met-d-M_VLDL_CE_pct	Anxiety disorders || id:finn-b-KRA_PSY_ANXIETY	met-d-M_VLDL_CE_pct	finn-b-KRA_PSY_ANXIETY	rs74747585	-0.105550868	0.050915306	0.038165994
Cholesteryl esters to total lipids ratio in medium VLDL || id:met-d-M_VLDL_CE_pct	Anxiety disorders || id:finn-b-KRA_PSY_ANXIETY	met-d-M_VLDL_CE_pct	finn-b-KRA_PSY_ANXIETY	rs7707394	-0.105618589	0.051234527	0.039257946
Cholesteryl esters to total lipids ratio in medium VLDL || id:met-d-M_VLDL_CE_pct	Anxiety disorders || id:finn-b-KRA_PSY_ANXIETY	met-d-M_VLDL_CE_pct	finn-b-KRA_PSY_ANXIETY	rs77542162	-0.102958556	0.051024525	0.043609502
Cholesteryl esters to total lipids ratio in medium VLDL || id:met-d-M_VLDL_CE_pct	Anxiety disorders || id:finn-b-KRA_PSY_ANXIETY	met-d-M_VLDL_CE_pct	finn-b-KRA_PSY_ANXIETY	rs78058190	-0.097736572	0.051151292	0.056038622
Cholesteryl esters to total lipids ratio in medium VLDL || id:met-d-M_VLDL_CE_pct	Anxiety disorders || id:finn-b-KRA_PSY_ANXIETY	met-d-M_VLDL_CE_pct	finn-b-KRA_PSY_ANXIETY	rs79598313	-0.108478937	0.051087259	0.033719934
Cholesteryl esters to total lipids ratio in medium VLDL || id:met-d-M_VLDL_CE_pct	Anxiety disorders || id:finn-b-KRA_PSY_ANXIETY	met-d-M_VLDL_CE_pct	finn-b-KRA_PSY_ANXIETY	rs849327	-0.098235987	0.049853313	0.048781018
Cholesteryl esters to total lipids ratio in medium VLDL || id:met-d-M_VLDL_CE_pct	Anxiety disorders || id:finn-b-KRA_PSY_ANXIETY	met-d-M_VLDL_CE_pct	finn-b-KRA_PSY_ANXIETY	rs9584870	-0.095536227	0.048462424	0.048684264
Cholesteryl esters to total lipids ratio in medium VLDL || id:met-d-M_VLDL_CE_pct	Anxiety disorders || id:finn-b-KRA_PSY_ANXIETY	met-d-M_VLDL_CE_pct	finn-b-KRA_PSY_ANXIETY	All	-0.104789943	0.050542285	0.038143221
Free cholesterol to total lipids ratio in medium VLDL || id:met-d-M_VLDL_FC_pct	Anxiety disorders || id:finn-b-KRA_PSY_ANXIETY	met-d-M_VLDL_FC_pct	finn-b-KRA_PSY_ANXIETY	rs10282584	-0.091457164	0.044053635	0.037890135
Free cholesterol to total lipids ratio in medium VLDL || id:met-d-M_VLDL_FC_pct	Anxiety disorders || id:finn-b-KRA_PSY_ANXIETY	met-d-M_VLDL_FC_pct	finn-b-KRA_PSY_ANXIETY	rs10455872	-0.096164715	0.044650884	0.031263521
Free cholesterol to total lipids ratio in medium VLDL || id:met-d-M_VLDL_FC_pct	Anxiety disorders || id:finn-b-KRA_PSY_ANXIETY	met-d-M_VLDL_FC_pct	finn-b-KRA_PSY_ANXIETY	rs1047964	-0.100486547	0.04200548	0.016746586
Free cholesterol to total lipids ratio in medium VLDL || id:met-d-M_VLDL_FC_pct	Anxiety disorders || id:finn-b-KRA_PSY_ANXIETY	met-d-M_VLDL_FC_pct	finn-b-KRA_PSY_ANXIETY	rs10750766	-0.091187096	0.044031295	0.038362439
Free cholesterol to total lipids ratio in medium VLDL || id:met-d-M_VLDL_FC_pct	Anxiety disorders || id:finn-b-KRA_PSY_ANXIETY	met-d-M_VLDL_FC_pct	finn-b-KRA_PSY_ANXIETY	rs1077834	-0.122939492	0.041880354	0.00333018
Free cholesterol to total lipids ratio in medium VLDL || id:met-d-M_VLDL_FC_pct	Anxiety disorders || id:finn-b-KRA_PSY_ANXIETY	met-d-M_VLDL_FC_pct	finn-b-KRA_PSY_ANXIETY	rs1081105	-0.091930337	0.043992067	0.036644524
Free cholesterol to total lipids ratio in medium VLDL || id:met-d-M_VLDL_FC_pct	Anxiety disorders || id:finn-b-KRA_PSY_ANXIETY	met-d-M_VLDL_FC_pct	finn-b-KRA_PSY_ANXIETY	rs11122450	-0.096009177	0.043895399	0.028725997
Free cholesterol to total lipids ratio in medium VLDL || id:met-d-M_VLDL_FC_pct	Anxiety disorders || id:finn-b-KRA_PSY_ANXIETY	met-d-M_VLDL_FC_pct	finn-b-KRA_PSY_ANXIETY	rs11591147	-0.104838549	0.046806829	0.025103057
Free cholesterol to total lipids ratio in medium VLDL || id:met-d-M_VLDL_FC_pct	Anxiety disorders || id:finn-b-KRA_PSY_ANXIETY	met-d-M_VLDL_FC_pct	finn-b-KRA_PSY_ANXIETY	rs11601507	-0.096130741	0.043665473	0.027698701
Free cholesterol to total lipids ratio in medium VLDL || id:met-d-M_VLDL_FC_pct	Anxiety disorders || id:finn-b-KRA_PSY_ANXIETY	met-d-M_VLDL_FC_pct	finn-b-KRA_PSY_ANXIETY	rs117733303	-0.091971019	0.044172511	0.037334509
Free cholesterol to total lipids ratio in medium VLDL || id:met-d-M_VLDL_FC_pct	Anxiety disorders || id:finn-b-KRA_PSY_ANXIETY	met-d-M_VLDL_FC_pct	finn-b-KRA_PSY_ANXIETY	rs12151108	-0.083881576	0.045082193	0.062795522
Free cholesterol to total lipids ratio in medium VLDL || id:met-d-M_VLDL_FC_pct	Anxiety disorders || id:finn-b-KRA_PSY_ANXIETY	met-d-M_VLDL_FC_pct	finn-b-KRA_PSY_ANXIETY	rs12212146	-0.101383157	0.041774575	0.01522801
Free cholesterol to total lipids ratio in medium VLDL || id:met-d-M_VLDL_FC_pct	Anxiety disorders || id:finn-b-KRA_PSY_ANXIETY	met-d-M_VLDL_FC_pct	finn-b-KRA_PSY_ANXIETY	rs1260326	-0.092528161	0.044864608	0.039170956
Free cholesterol to total lipids ratio in medium VLDL || id:met-d-M_VLDL_FC_pct	Anxiety disorders || id:finn-b-KRA_PSY_ANXIETY	met-d-M_VLDL_FC_pct	finn-b-KRA_PSY_ANXIETY	rs12740374	-0.106375128	0.043727811	0.014988149
Free cholesterol to total lipids ratio in medium VLDL || id:met-d-M_VLDL_FC_pct	Anxiety disorders || id:finn-b-KRA_PSY_ANXIETY	met-d-M_VLDL_FC_pct	finn-b-KRA_PSY_ANXIETY	rs13229300	-0.092713291	0.043980188	0.035024981
Free cholesterol to total lipids ratio in medium VLDL || id:met-d-M_VLDL_FC_pct	Anxiety disorders || id:finn-b-KRA_PSY_ANXIETY	met-d-M_VLDL_FC_pct	finn-b-KRA_PSY_ANXIETY	rs13358429	-0.094394196	0.044394025	0.033479822
Free cholesterol to total lipids ratio in medium VLDL || id:met-d-M_VLDL_FC_pct	Anxiety disorders || id:finn-b-KRA_PSY_ANXIETY	met-d-M_VLDL_FC_pct	finn-b-KRA_PSY_ANXIETY	rs1532085	-0.091103639	0.045077501	0.043275149
Free cholesterol to total lipids ratio in medium VLDL || id:met-d-M_VLDL_FC_pct	Anxiety disorders || id:finn-b-KRA_PSY_ANXIETY	met-d-M_VLDL_FC_pct	finn-b-KRA_PSY_ANXIETY	rs174537	-0.067368538	0.044389801	0.129100626
Free cholesterol to total lipids ratio in medium VLDL || id:met-d-M_VLDL_FC_pct	Anxiety disorders || id:finn-b-KRA_PSY_ANXIETY	met-d-M_VLDL_FC_pct	finn-b-KRA_PSY_ANXIETY	rs1801689	-0.095195161	0.043854728	0.029954368
Free cholesterol to total lipids ratio in medium VLDL || id:met-d-M_VLDL_FC_pct	Anxiety disorders || id:finn-b-KRA_PSY_ANXIETY	met-d-M_VLDL_FC_pct	finn-b-KRA_PSY_ANXIETY	rs183130	-0.09896966	0.043947207	0.024321482
Free cholesterol to total lipids ratio in medium VLDL || id:met-d-M_VLDL_FC_pct	Anxiety disorders || id:finn-b-KRA_PSY_ANXIETY	met-d-M_VLDL_FC_pct	finn-b-KRA_PSY_ANXIETY	rs1899951	-0.095115701	0.043858965	0.03010761
Free cholesterol to total lipids ratio in medium VLDL || id:met-d-M_VLDL_FC_pct	Anxiety disorders || id:finn-b-KRA_PSY_ANXIETY	met-d-M_VLDL_FC_pct	finn-b-KRA_PSY_ANXIETY	rs190543502	-0.091298679	0.043764122	0.036964714
Free cholesterol to total lipids ratio in medium VLDL || id:met-d-M_VLDL_FC_pct	Anxiety disorders || id:finn-b-KRA_PSY_ANXIETY	met-d-M_VLDL_FC_pct	finn-b-KRA_PSY_ANXIETY	rs2519093	-0.103787815	0.043795898	0.017797386
Free cholesterol to total lipids ratio in medium VLDL || id:met-d-M_VLDL_FC_pct	Anxiety disorders || id:finn-b-KRA_PSY_ANXIETY	met-d-M_VLDL_FC_pct	finn-b-KRA_PSY_ANXIETY	rs2523764	-0.086262005	0.042291269	0.041379027
Free cholesterol to total lipids ratio in medium VLDL || id:met-d-M_VLDL_FC_pct	Anxiety disorders || id:finn-b-KRA_PSY_ANXIETY	met-d-M_VLDL_FC_pct	finn-b-KRA_PSY_ANXIETY	rs2569550	-0.090046364	0.043883928	0.040177318
Free cholesterol to total lipids ratio in medium VLDL || id:met-d-M_VLDL_FC_pct	Anxiety disorders || id:finn-b-KRA_PSY_ANXIETY	met-d-M_VLDL_FC_pct	finn-b-KRA_PSY_ANXIETY	rs261265	-0.092565599	0.044014633	0.035460157
Free cholesterol to total lipids ratio in medium VLDL || id:met-d-M_VLDL_FC_pct	Anxiety disorders || id:finn-b-KRA_PSY_ANXIETY	met-d-M_VLDL_FC_pct	finn-b-KRA_PSY_ANXIETY	rs2618566	-0.087111552	0.043296519	0.044222476
Free cholesterol to total lipids ratio in medium VLDL || id:met-d-M_VLDL_FC_pct	Anxiety disorders || id:finn-b-KRA_PSY_ANXIETY	met-d-M_VLDL_FC_pct	finn-b-KRA_PSY_ANXIETY	rs2642438	-0.089294017	0.043657146	0.040820653
Free cholesterol to total lipids ratio in medium VLDL || id:met-d-M_VLDL_FC_pct	Anxiety disorders || id:finn-b-KRA_PSY_ANXIETY	met-d-M_VLDL_FC_pct	finn-b-KRA_PSY_ANXIETY	rs28454618	-0.088206288	0.043217848	0.041253908
Free cholesterol to total lipids ratio in medium VLDL || id:met-d-M_VLDL_FC_pct	Anxiety disorders || id:finn-b-KRA_PSY_ANXIETY	met-d-M_VLDL_FC_pct	finn-b-KRA_PSY_ANXIETY	rs28807203	-0.084612639	0.043816148	0.053472732
Free cholesterol to total lipids ratio in medium VLDL || id:met-d-M_VLDL_FC_pct	Anxiety disorders || id:finn-b-KRA_PSY_ANXIETY	met-d-M_VLDL_FC_pct	finn-b-KRA_PSY_ANXIETY	rs2925979	-0.092354001	0.044081749	0.036165475
Free cholesterol to total lipids ratio in medium VLDL || id:met-d-M_VLDL_FC_pct	Anxiety disorders || id:finn-b-KRA_PSY_ANXIETY	met-d-M_VLDL_FC_pct	finn-b-KRA_PSY_ANXIETY	rs2927468	-0.091046804	0.044273039	0.039735869
Free cholesterol to total lipids ratio in medium VLDL || id:met-d-M_VLDL_FC_pct	Anxiety disorders || id:finn-b-KRA_PSY_ANXIETY	met-d-M_VLDL_FC_pct	finn-b-KRA_PSY_ANXIETY	rs3127580	-0.0889996	0.043345267	0.040046255
Free cholesterol to total lipids ratio in medium VLDL || id:met-d-M_VLDL_FC_pct	Anxiety disorders || id:finn-b-KRA_PSY_ANXIETY	met-d-M_VLDL_FC_pct	finn-b-KRA_PSY_ANXIETY	rs3129774	-0.09290031	0.044188232	0.035520287
Free cholesterol to total lipids ratio in medium VLDL || id:met-d-M_VLDL_FC_pct	Anxiety disorders || id:finn-b-KRA_PSY_ANXIETY	met-d-M_VLDL_FC_pct	finn-b-KRA_PSY_ANXIETY	rs3809868	-0.09660039	0.043733157	0.027184429
Free cholesterol to total lipids ratio in medium VLDL || id:met-d-M_VLDL_FC_pct	Anxiety disorders || id:finn-b-KRA_PSY_ANXIETY	met-d-M_VLDL_FC_pct	finn-b-KRA_PSY_ANXIETY	rs3936510	-0.091509718	0.043979026	0.037456043
Free cholesterol to total lipids ratio in medium VLDL || id:met-d-M_VLDL_FC_pct	Anxiety disorders || id:finn-b-KRA_PSY_ANXIETY	met-d-M_VLDL_FC_pct	finn-b-KRA_PSY_ANXIETY	rs4336630	-0.090348497	0.043927889	0.039710695
Free cholesterol to total lipids ratio in medium VLDL || id:met-d-M_VLDL_FC_pct	Anxiety disorders || id:finn-b-KRA_PSY_ANXIETY	met-d-M_VLDL_FC_pct	finn-b-KRA_PSY_ANXIETY	rs4722551	-0.084994379	0.043480068	0.050607927
Free cholesterol to total lipids ratio in medium VLDL || id:met-d-M_VLDL_FC_pct	Anxiety disorders || id:finn-b-KRA_PSY_ANXIETY	met-d-M_VLDL_FC_pct	finn-b-KRA_PSY_ANXIETY	rs653178	-0.092620451	0.044061212	0.035545753
Free cholesterol to total lipids ratio in medium VLDL || id:met-d-M_VLDL_FC_pct	Anxiety disorders || id:finn-b-KRA_PSY_ANXIETY	met-d-M_VLDL_FC_pct	finn-b-KRA_PSY_ANXIETY	rs6583899	-0.092182768	0.044022172	0.036259293
Free cholesterol to total lipids ratio in medium VLDL || id:met-d-M_VLDL_FC_pct	Anxiety disorders || id:finn-b-KRA_PSY_ANXIETY	met-d-M_VLDL_FC_pct	finn-b-KRA_PSY_ANXIETY	rs6905288	-0.092538144	0.044101561	0.035878978
Free cholesterol to total lipids ratio in medium VLDL || id:met-d-M_VLDL_FC_pct	Anxiety disorders || id:finn-b-KRA_PSY_ANXIETY	met-d-M_VLDL_FC_pct	finn-b-KRA_PSY_ANXIETY	rs693668	-0.09312231	0.044099059	0.034715445
Free cholesterol to total lipids ratio in medium VLDL || id:met-d-M_VLDL_FC_pct	Anxiety disorders || id:finn-b-KRA_PSY_ANXIETY	met-d-M_VLDL_FC_pct	finn-b-KRA_PSY_ANXIETY	rs7007394	-0.095440251	0.043958144	0.029918933
Free cholesterol to total lipids ratio in medium VLDL || id:met-d-M_VLDL_FC_pct	Anxiety disorders || id:finn-b-KRA_PSY_ANXIETY	met-d-M_VLDL_FC_pct	finn-b-KRA_PSY_ANXIETY	rs72836561	-0.088170997	0.044188672	0.046006868
Free cholesterol to total lipids ratio in medium VLDL || id:met-d-M_VLDL_FC_pct	Anxiety disorders || id:finn-b-KRA_PSY_ANXIETY	met-d-M_VLDL_FC_pct	finn-b-KRA_PSY_ANXIETY	rs7707394	-0.093860311	0.04416975	0.033587385
Free cholesterol to total lipids ratio in medium VLDL || id:met-d-M_VLDL_FC_pct	Anxiety disorders || id:finn-b-KRA_PSY_ANXIETY	met-d-M_VLDL_FC_pct	finn-b-KRA_PSY_ANXIETY	rs77542162	-0.090938676	0.043954097	0.038551106
Free cholesterol to total lipids ratio in medium VLDL || id:met-d-M_VLDL_FC_pct	Anxiety disorders || id:finn-b-KRA_PSY_ANXIETY	met-d-M_VLDL_FC_pct	finn-b-KRA_PSY_ANXIETY	rs78058190	-0.086956584	0.043697387	0.046594003
Free cholesterol to total lipids ratio in medium VLDL || id:met-d-M_VLDL_FC_pct	Anxiety disorders || id:finn-b-KRA_PSY_ANXIETY	met-d-M_VLDL_FC_pct	finn-b-KRA_PSY_ANXIETY	rs8029570	-0.094475862	0.043873572	0.031289918
Free cholesterol to total lipids ratio in medium VLDL || id:met-d-M_VLDL_FC_pct	Anxiety disorders || id:finn-b-KRA_PSY_ANXIETY	met-d-M_VLDL_FC_pct	finn-b-KRA_PSY_ANXIETY	rs8103315	-0.096068844	0.044053818	0.029204465
Free cholesterol to total lipids ratio in medium VLDL || id:met-d-M_VLDL_FC_pct	Anxiety disorders || id:finn-b-KRA_PSY_ANXIETY	met-d-M_VLDL_FC_pct	finn-b-KRA_PSY_ANXIETY	rs849327	-0.086717963	0.042435923	0.041002608
Free cholesterol to total lipids ratio in medium VLDL || id:met-d-M_VLDL_FC_pct	Anxiety disorders || id:finn-b-KRA_PSY_ANXIETY	met-d-M_VLDL_FC_pct	finn-b-KRA_PSY_ANXIETY	rs934197	-0.091974667	0.044479993	0.038661079
Free cholesterol to total lipids ratio in medium VLDL || id:met-d-M_VLDL_FC_pct	Anxiety disorders || id:finn-b-KRA_PSY_ANXIETY	met-d-M_VLDL_FC_pct	finn-b-KRA_PSY_ANXIETY	All	-0.092906403	0.043449107	0.032493937
Triglycerides to total lipids ratio in medium VLDL || id:met-d-M_VLDL_TG_pct	Anxiety disorders || id:finn-b-KRA_PSY_ANXIETY	met-d-M_VLDL_TG_pct	finn-b-KRA_PSY_ANXIETY	rs10455872	0.103316419	0.049667701	0.037511499
Triglycerides to total lipids ratio in medium VLDL || id:met-d-M_VLDL_TG_pct	Anxiety disorders || id:finn-b-KRA_PSY_ANXIETY	met-d-M_VLDL_TG_pct	finn-b-KRA_PSY_ANXIETY	rs1047964	0.109721489	0.047020337	0.01962244
Triglycerides to total lipids ratio in medium VLDL || id:met-d-M_VLDL_TG_pct	Anxiety disorders || id:finn-b-KRA_PSY_ANXIETY	met-d-M_VLDL_TG_pct	finn-b-KRA_PSY_ANXIETY	rs10750766	0.097536546	0.048902504	0.046096319
Triglycerides to total lipids ratio in medium VLDL || id:met-d-M_VLDL_TG_pct	Anxiety disorders || id:finn-b-KRA_PSY_ANXIETY	met-d-M_VLDL_TG_pct	finn-b-KRA_PSY_ANXIETY	rs10773049	0.102247063	0.048581756	0.035322737
Triglycerides to total lipids ratio in medium VLDL || id:met-d-M_VLDL_TG_pct	Anxiety disorders || id:finn-b-KRA_PSY_ANXIETY	met-d-M_VLDL_TG_pct	finn-b-KRA_PSY_ANXIETY	rs1077834	0.125788641	0.04699874	0.007441204
Triglycerides to total lipids ratio in medium VLDL || id:met-d-M_VLDL_TG_pct	Anxiety disorders || id:finn-b-KRA_PSY_ANXIETY	met-d-M_VLDL_TG_pct	finn-b-KRA_PSY_ANXIETY	rs11075253	0.09493272	0.0484562	0.050095814
Triglycerides to total lipids ratio in medium VLDL || id:met-d-M_VLDL_TG_pct	Anxiety disorders || id:finn-b-KRA_PSY_ANXIETY	met-d-M_VLDL_TG_pct	finn-b-KRA_PSY_ANXIETY	rs11122450	0.103115487	0.048794627	0.034578951
Triglycerides to total lipids ratio in medium VLDL || id:met-d-M_VLDL_TG_pct	Anxiety disorders || id:finn-b-KRA_PSY_ANXIETY	met-d-M_VLDL_TG_pct	finn-b-KRA_PSY_ANXIETY	rs11429307	0.100120557	0.048940097	0.040778249
Triglycerides to total lipids ratio in medium VLDL || id:met-d-M_VLDL_TG_pct	Anxiety disorders || id:finn-b-KRA_PSY_ANXIETY	met-d-M_VLDL_TG_pct	finn-b-KRA_PSY_ANXIETY	rs11591147	0.111577032	0.051844346	0.031385204
Triglycerides to total lipids ratio in medium VLDL || id:met-d-M_VLDL_TG_pct	Anxiety disorders || id:finn-b-KRA_PSY_ANXIETY	met-d-M_VLDL_TG_pct	finn-b-KRA_PSY_ANXIETY	rs11601507	0.102537548	0.0485167	0.034562398
Triglycerides to total lipids ratio in medium VLDL || id:met-d-M_VLDL_TG_pct	Anxiety disorders || id:finn-b-KRA_PSY_ANXIETY	met-d-M_VLDL_TG_pct	finn-b-KRA_PSY_ANXIETY	rs117733303	0.098509904	0.049153307	0.045055512
Triglycerides to total lipids ratio in medium VLDL || id:met-d-M_VLDL_TG_pct	Anxiety disorders || id:finn-b-KRA_PSY_ANXIETY	met-d-M_VLDL_TG_pct	finn-b-KRA_PSY_ANXIETY	rs12151108	0.090284053	0.049897509	0.070390438
Triglycerides to total lipids ratio in medium VLDL || id:met-d-M_VLDL_TG_pct	Anxiety disorders || id:finn-b-KRA_PSY_ANXIETY	met-d-M_VLDL_TG_pct	finn-b-KRA_PSY_ANXIETY	rs12212146	0.109046932	0.046810573	0.019830669
Triglycerides to total lipids ratio in medium VLDL || id:met-d-M_VLDL_TG_pct	Anxiety disorders || id:finn-b-KRA_PSY_ANXIETY	met-d-M_VLDL_TG_pct	finn-b-KRA_PSY_ANXIETY	rs1260326	0.099900012	0.05020187	0.046594686
Triglycerides to total lipids ratio in medium VLDL || id:met-d-M_VLDL_TG_pct	Anxiety disorders || id:finn-b-KRA_PSY_ANXIETY	met-d-M_VLDL_TG_pct	finn-b-KRA_PSY_ANXIETY	rs12740374	0.112957565	0.048684635	0.020330644
Triglycerides to total lipids ratio in medium VLDL || id:met-d-M_VLDL_TG_pct	Anxiety disorders || id:finn-b-KRA_PSY_ANXIETY	met-d-M_VLDL_TG_pct	finn-b-KRA_PSY_ANXIETY	rs13358429	0.100799587	0.049221644	0.040572622
Triglycerides to total lipids ratio in medium VLDL || id:met-d-M_VLDL_TG_pct	Anxiety disorders || id:finn-b-KRA_PSY_ANXIETY	met-d-M_VLDL_TG_pct	finn-b-KRA_PSY_ANXIETY	rs144033177	0.096350932	0.04851909	0.047051588
Triglycerides to total lipids ratio in medium VLDL || id:met-d-M_VLDL_TG_pct	Anxiety disorders || id:finn-b-KRA_PSY_ANXIETY	met-d-M_VLDL_TG_pct	finn-b-KRA_PSY_ANXIETY	rs147711004	0.105988672	0.049039563	0.030673016
Triglycerides to total lipids ratio in medium VLDL || id:met-d-M_VLDL_TG_pct	Anxiety disorders || id:finn-b-KRA_PSY_ANXIETY	met-d-M_VLDL_TG_pct	finn-b-KRA_PSY_ANXIETY	rs150966173	0.098319032	0.048854007	0.04416652
Triglycerides to total lipids ratio in medium VLDL || id:met-d-M_VLDL_TG_pct	Anxiety disorders || id:finn-b-KRA_PSY_ANXIETY	met-d-M_VLDL_TG_pct	finn-b-KRA_PSY_ANXIETY	rs1532085	0.097177759	0.049624173	0.050197797
Triglycerides to total lipids ratio in medium VLDL || id:met-d-M_VLDL_TG_pct	Anxiety disorders || id:finn-b-KRA_PSY_ANXIETY	met-d-M_VLDL_TG_pct	finn-b-KRA_PSY_ANXIETY	rs174537	0.075248295	0.049033405	0.124873933
Triglycerides to total lipids ratio in medium VLDL || id:met-d-M_VLDL_TG_pct	Anxiety disorders || id:finn-b-KRA_PSY_ANXIETY	met-d-M_VLDL_TG_pct	finn-b-KRA_PSY_ANXIETY	rs1801689	0.101916548	0.048710874	0.036413917
Triglycerides to total lipids ratio in medium VLDL || id:met-d-M_VLDL_TG_pct	Anxiety disorders || id:finn-b-KRA_PSY_ANXIETY	met-d-M_VLDL_TG_pct	finn-b-KRA_PSY_ANXIETY	rs183130	0.104311329	0.048724917	0.032288468
Triglycerides to total lipids ratio in medium VLDL || id:met-d-M_VLDL_TG_pct	Anxiety disorders || id:finn-b-KRA_PSY_ANXIETY	met-d-M_VLDL_TG_pct	finn-b-KRA_PSY_ANXIETY	rs1899951	0.101827882	0.048713791	0.036588195
Triglycerides to total lipids ratio in medium VLDL || id:met-d-M_VLDL_TG_pct	Anxiety disorders || id:finn-b-KRA_PSY_ANXIETY	met-d-M_VLDL_TG_pct	finn-b-KRA_PSY_ANXIETY	rs190543502	0.097518469	0.048630478	0.044931489
Triglycerides to total lipids ratio in medium VLDL || id:met-d-M_VLDL_TG_pct	Anxiety disorders || id:finn-b-KRA_PSY_ANXIETY	met-d-M_VLDL_TG_pct	finn-b-KRA_PSY_ANXIETY	rs1936805	0.09802297	0.048795982	0.044554867
Triglycerides to total lipids ratio in medium VLDL || id:met-d-M_VLDL_TG_pct	Anxiety disorders || id:finn-b-KRA_PSY_ANXIETY	met-d-M_VLDL_TG_pct	finn-b-KRA_PSY_ANXIETY	rs2239725	0.098657399	0.048857953	0.043459163
Triglycerides to total lipids ratio in medium VLDL || id:met-d-M_VLDL_TG_pct	Anxiety disorders || id:finn-b-KRA_PSY_ANXIETY	met-d-M_VLDL_TG_pct	finn-b-KRA_PSY_ANXIETY	rs2519093	0.110432426	0.048729356	0.023436679
Triglycerides to total lipids ratio in medium VLDL || id:met-d-M_VLDL_TG_pct	Anxiety disorders || id:finn-b-KRA_PSY_ANXIETY	met-d-M_VLDL_TG_pct	finn-b-KRA_PSY_ANXIETY	rs2523764	0.092531681	0.047276986	0.050321066
Triglycerides to total lipids ratio in medium VLDL || id:met-d-M_VLDL_TG_pct	Anxiety disorders || id:finn-b-KRA_PSY_ANXIETY	met-d-M_VLDL_TG_pct	finn-b-KRA_PSY_ANXIETY	rs2618566	0.093165146	0.048232957	0.053413082
Triglycerides to total lipids ratio in medium VLDL || id:met-d-M_VLDL_TG_pct	Anxiety disorders || id:finn-b-KRA_PSY_ANXIETY	met-d-M_VLDL_TG_pct	finn-b-KRA_PSY_ANXIETY	rs2642438	0.095745426	0.048503532	0.048383021
Triglycerides to total lipids ratio in medium VLDL || id:met-d-M_VLDL_TG_pct	Anxiety disorders || id:finn-b-KRA_PSY_ANXIETY	met-d-M_VLDL_TG_pct	finn-b-KRA_PSY_ANXIETY	rs28807203	0.090325203	0.048860417	0.064510166
Triglycerides to total lipids ratio in medium VLDL || id:met-d-M_VLDL_TG_pct	Anxiety disorders || id:finn-b-KRA_PSY_ANXIETY	met-d-M_VLDL_TG_pct	finn-b-KRA_PSY_ANXIETY	rs2925979	0.09886137	0.048990701	0.043595225
Triglycerides to total lipids ratio in medium VLDL || id:met-d-M_VLDL_TG_pct	Anxiety disorders || id:finn-b-KRA_PSY_ANXIETY	met-d-M_VLDL_TG_pct	finn-b-KRA_PSY_ANXIETY	rs2972143	0.104115855	0.04897036	0.033494979
Triglycerides to total lipids ratio in medium VLDL || id:met-d-M_VLDL_TG_pct	Anxiety disorders || id:finn-b-KRA_PSY_ANXIETY	met-d-M_VLDL_TG_pct	finn-b-KRA_PSY_ANXIETY	rs3127580	0.095459562	0.048215263	0.047719049
Triglycerides to total lipids ratio in medium VLDL || id:met-d-M_VLDL_TG_pct	Anxiety disorders || id:finn-b-KRA_PSY_ANXIETY	met-d-M_VLDL_TG_pct	finn-b-KRA_PSY_ANXIETY	rs3129774	0.099507924	0.049096385	0.042684179
Triglycerides to total lipids ratio in medium VLDL || id:met-d-M_VLDL_TG_pct	Anxiety disorders || id:finn-b-KRA_PSY_ANXIETY	met-d-M_VLDL_TG_pct	finn-b-KRA_PSY_ANXIETY	rs34171564	0.102223481	0.048853697	0.036399078
Triglycerides to total lipids ratio in medium VLDL || id:met-d-M_VLDL_TG_pct	Anxiety disorders || id:finn-b-KRA_PSY_ANXIETY	met-d-M_VLDL_TG_pct	finn-b-KRA_PSY_ANXIETY	rs35163364	0.10137602	0.048671082	0.037262168
Triglycerides to total lipids ratio in medium VLDL || id:met-d-M_VLDL_TG_pct	Anxiety disorders || id:finn-b-KRA_PSY_ANXIETY	met-d-M_VLDL_TG_pct	finn-b-KRA_PSY_ANXIETY	rs3809868	0.103052135	0.048586842	0.033922766
Triglycerides to total lipids ratio in medium VLDL || id:met-d-M_VLDL_TG_pct	Anxiety disorders || id:finn-b-KRA_PSY_ANXIETY	met-d-M_VLDL_TG_pct	finn-b-KRA_PSY_ANXIETY	rs4336630	0.09628293	0.048943955	0.049159259
Triglycerides to total lipids ratio in medium VLDL || id:met-d-M_VLDL_TG_pct	Anxiety disorders || id:finn-b-KRA_PSY_ANXIETY	met-d-M_VLDL_TG_pct	finn-b-KRA_PSY_ANXIETY	rs4722551	0.090584854	0.048517571	0.061894249
Triglycerides to total lipids ratio in medium VLDL || id:met-d-M_VLDL_TG_pct	Anxiety disorders || id:finn-b-KRA_PSY_ANXIETY	met-d-M_VLDL_TG_pct	finn-b-KRA_PSY_ANXIETY	rs653178	0.099054003	0.048881856	0.04272421
Triglycerides to total lipids ratio in medium VLDL || id:met-d-M_VLDL_TG_pct	Anxiety disorders || id:finn-b-KRA_PSY_ANXIETY	met-d-M_VLDL_TG_pct	finn-b-KRA_PSY_ANXIETY	rs679582	0.094612902	0.048120292	0.049278432
Triglycerides to total lipids ratio in medium VLDL || id:met-d-M_VLDL_TG_pct	Anxiety disorders || id:finn-b-KRA_PSY_ANXIETY	met-d-M_VLDL_TG_pct	finn-b-KRA_PSY_ANXIETY	rs6905288	0.099060562	0.048993064	0.043183549
Triglycerides to total lipids ratio in medium VLDL || id:met-d-M_VLDL_TG_pct	Anxiety disorders || id:finn-b-KRA_PSY_ANXIETY	met-d-M_VLDL_TG_pct	finn-b-KRA_PSY_ANXIETY	rs693668	0.099560552	0.048921385	0.041839493
Triglycerides to total lipids ratio in medium VLDL || id:met-d-M_VLDL_TG_pct	Anxiety disorders || id:finn-b-KRA_PSY_ANXIETY	met-d-M_VLDL_TG_pct	finn-b-KRA_PSY_ANXIETY	rs6953523	0.097732262	0.04873989	0.044943786
Triglycerides to total lipids ratio in medium VLDL || id:met-d-M_VLDL_TG_pct	Anxiety disorders || id:finn-b-KRA_PSY_ANXIETY	met-d-M_VLDL_TG_pct	finn-b-KRA_PSY_ANXIETY	rs72555385	0.097633682	0.048576831	0.044443715
Triglycerides to total lipids ratio in medium VLDL || id:met-d-M_VLDL_TG_pct	Anxiety disorders || id:finn-b-KRA_PSY_ANXIETY	met-d-M_VLDL_TG_pct	finn-b-KRA_PSY_ANXIETY	rs72647336	0.098579658	0.048811355	0.043424375
Triglycerides to total lipids ratio in medium VLDL || id:met-d-M_VLDL_TG_pct	Anxiety disorders || id:finn-b-KRA_PSY_ANXIETY	met-d-M_VLDL_TG_pct	finn-b-KRA_PSY_ANXIETY	rs72836561	0.094104309	0.049287627	0.05622486
Triglycerides to total lipids ratio in medium VLDL || id:met-d-M_VLDL_TG_pct	Anxiety disorders || id:finn-b-KRA_PSY_ANXIETY	met-d-M_VLDL_TG_pct	finn-b-KRA_PSY_ANXIETY	rs74747585	0.100178053	0.048635439	0.039420074
Triglycerides to total lipids ratio in medium VLDL || id:met-d-M_VLDL_TG_pct	Anxiety disorders || id:finn-b-KRA_PSY_ANXIETY	met-d-M_VLDL_TG_pct	finn-b-KRA_PSY_ANXIETY	rs7707394	0.100337246	0.049005817	0.040613348
Triglycerides to total lipids ratio in medium VLDL || id:met-d-M_VLDL_TG_pct	Anxiety disorders || id:finn-b-KRA_PSY_ANXIETY	met-d-M_VLDL_TG_pct	finn-b-KRA_PSY_ANXIETY	rs77542162	0.097354077	0.048783697	0.045974506
Triglycerides to total lipids ratio in medium VLDL || id:met-d-M_VLDL_TG_pct	Anxiety disorders || id:finn-b-KRA_PSY_ANXIETY	met-d-M_VLDL_TG_pct	finn-b-KRA_PSY_ANXIETY	rs78058190	0.092690794	0.048705872	0.057031116
Triglycerides to total lipids ratio in medium VLDL || id:met-d-M_VLDL_TG_pct	Anxiety disorders || id:finn-b-KRA_PSY_ANXIETY	met-d-M_VLDL_TG_pct	finn-b-KRA_PSY_ANXIETY	rs849327	0.09271267	0.047431253	0.050621482
Triglycerides to total lipids ratio in medium VLDL || id:met-d-M_VLDL_TG_pct	Anxiety disorders || id:finn-b-KRA_PSY_ANXIETY	met-d-M_VLDL_TG_pct	finn-b-KRA_PSY_ANXIETY	rs9584870	0.090344701	0.045845982	0.048768125
Triglycerides to total lipids ratio in medium VLDL || id:met-d-M_VLDL_TG_pct	Anxiety disorders || id:finn-b-KRA_PSY_ANXIETY	met-d-M_VLDL_TG_pct	finn-b-KRA_PSY_ANXIETY	All	0.099350428	0.048250814	0.039490263
Phenylalanine || id:met-d-Phe	Anxiety disorders || id:finn-b-KRA_PSY_ANXIETY	met-d-Phe	finn-b-KRA_PSY_ANXIETY	rs1498694	0.366686707	0.168771011	0.029803827
Phenylalanine || id:met-d-Phe	Anxiety disorders || id:finn-b-KRA_PSY_ANXIETY	met-d-Phe	finn-b-KRA_PSY_ANXIETY	rs17253619	0.21551149	0.120902156	0.074663154
Phenylalanine || id:met-d-Phe	Anxiety disorders || id:finn-b-KRA_PSY_ANXIETY	met-d-Phe	finn-b-KRA_PSY_ANXIETY	rs4781730	0.219451663	0.110771183	0.047577152
Phenylalanine || id:met-d-Phe	Anxiety disorders || id:finn-b-KRA_PSY_ANXIETY	met-d-Phe	finn-b-KRA_PSY_ANXIETY	rs715	0.196062506	0.116516843	0.092433825
Phenylalanine || id:met-d-Phe	Anxiety disorders || id:finn-b-KRA_PSY_ANXIETY	met-d-Phe	finn-b-KRA_PSY_ANXIETY	rs7969789	0.154777833	0.107699051	0.150680277
Phenylalanine || id:met-d-Phe	Anxiety disorders || id:finn-b-KRA_PSY_ANXIETY	met-d-Phe	finn-b-KRA_PSY_ANXIETY	rs9467618	0.172023954	0.085636925	0.044562685
Phenylalanine || id:met-d-Phe	Anxiety disorders || id:finn-b-KRA_PSY_ANXIETY	met-d-Phe	finn-b-KRA_PSY_ANXIETY	All	0.204332094	0.10390361	0.049234612
Cholesterol to total lipids ratio in small VLDL || id:met-d-S_VLDL_C_pct	Anxiety disorders || id:finn-b-KRA_PSY_ANXIETY	met-d-S_VLDL_C_pct	finn-b-KRA_PSY_ANXIETY	rs1037116	-0.090000704	0.039182247	0.021620106
Cholesterol to total lipids ratio in small VLDL || id:met-d-S_VLDL_C_pct	Anxiety disorders || id:finn-b-KRA_PSY_ANXIETY	met-d-S_VLDL_C_pct	finn-b-KRA_PSY_ANXIETY	rs10455872	-0.092042236	0.039791727	0.020717153
Cholesterol to total lipids ratio in small VLDL || id:met-d-S_VLDL_C_pct	Anxiety disorders || id:finn-b-KRA_PSY_ANXIETY	met-d-S_VLDL_C_pct	finn-b-KRA_PSY_ANXIETY	rs10750766	-0.087136857	0.039180239	0.026148435
Cholesterol to total lipids ratio in small VLDL || id:met-d-S_VLDL_C_pct	Anxiety disorders || id:finn-b-KRA_PSY_ANXIETY	met-d-S_VLDL_C_pct	finn-b-KRA_PSY_ANXIETY	rs1081105	-0.087756512	0.039253149	0.025374359
Cholesterol to total lipids ratio in small VLDL || id:met-d-S_VLDL_C_pct	Anxiety disorders || id:finn-b-KRA_PSY_ANXIETY	met-d-S_VLDL_C_pct	finn-b-KRA_PSY_ANXIETY	rs11066120	-0.083568093	0.038472163	0.029842813
Cholesterol to total lipids ratio in small VLDL || id:met-d-S_VLDL_C_pct	Anxiety disorders || id:finn-b-KRA_PSY_ANXIETY	met-d-S_VLDL_C_pct	finn-b-KRA_PSY_ANXIETY	rs11231721	-0.086929905	0.039222124	0.026667627
Cholesterol to total lipids ratio in small VLDL || id:met-d-S_VLDL_C_pct	Anxiety disorders || id:finn-b-KRA_PSY_ANXIETY	met-d-S_VLDL_C_pct	finn-b-KRA_PSY_ANXIETY	rs11591147	-0.102145995	0.042059418	0.015156756
Cholesterol to total lipids ratio in small VLDL || id:met-d-S_VLDL_C_pct	Anxiety disorders || id:finn-b-KRA_PSY_ANXIETY	met-d-S_VLDL_C_pct	finn-b-KRA_PSY_ANXIETY	rs11601507	-0.091986746	0.03882496	0.017823321
Cholesterol to total lipids ratio in small VLDL || id:met-d-S_VLDL_C_pct	Anxiety disorders || id:finn-b-KRA_PSY_ANXIETY	met-d-S_VLDL_C_pct	finn-b-KRA_PSY_ANXIETY	rs117733303	-0.087857694	0.03937117	0.02564647
Cholesterol to total lipids ratio in small VLDL || id:met-d-S_VLDL_C_pct	Anxiety disorders || id:finn-b-KRA_PSY_ANXIETY	met-d-S_VLDL_C_pct	finn-b-KRA_PSY_ANXIETY	rs11971790	-0.088450138	0.039185483	0.023994519
Cholesterol to total lipids ratio in small VLDL || id:met-d-S_VLDL_C_pct	Anxiety disorders || id:finn-b-KRA_PSY_ANXIETY	met-d-S_VLDL_C_pct	finn-b-KRA_PSY_ANXIETY	rs12151108	-0.079371834	0.040307812	0.048936706
Cholesterol to total lipids ratio in small VLDL || id:met-d-S_VLDL_C_pct	Anxiety disorders || id:finn-b-KRA_PSY_ANXIETY	met-d-S_VLDL_C_pct	finn-b-KRA_PSY_ANXIETY	rs12212146	-0.095412068	0.037007506	0.00993218
Cholesterol to total lipids ratio in small VLDL || id:met-d-S_VLDL_C_pct	Anxiety disorders || id:finn-b-KRA_PSY_ANXIETY	met-d-S_VLDL_C_pct	finn-b-KRA_PSY_ANXIETY	rs1260326	-0.088414303	0.040027084	0.027184244
Cholesterol to total lipids ratio in small VLDL || id:met-d-S_VLDL_C_pct	Anxiety disorders || id:finn-b-KRA_PSY_ANXIETY	met-d-S_VLDL_C_pct	finn-b-KRA_PSY_ANXIETY	rs12740374	-0.104940732	0.03889793	0.006978914
Cholesterol to total lipids ratio in small VLDL || id:met-d-S_VLDL_C_pct	Anxiety disorders || id:finn-b-KRA_PSY_ANXIETY	met-d-S_VLDL_C_pct	finn-b-KRA_PSY_ANXIETY	rs1436424	-0.0888722	0.039205523	0.023400701
Cholesterol to total lipids ratio in small VLDL || id:met-d-S_VLDL_C_pct	Anxiety disorders || id:finn-b-KRA_PSY_ANXIETY	met-d-S_VLDL_C_pct	finn-b-KRA_PSY_ANXIETY	rs147711004	-0.096121192	0.039355657	0.014591065
Cholesterol to total lipids ratio in small VLDL || id:met-d-S_VLDL_C_pct	Anxiety disorders || id:finn-b-KRA_PSY_ANXIETY	met-d-S_VLDL_C_pct	finn-b-KRA_PSY_ANXIETY	rs158482	-0.088863404	0.039138093	0.023176699
Cholesterol to total lipids ratio in small VLDL || id:met-d-S_VLDL_C_pct	Anxiety disorders || id:finn-b-KRA_PSY_ANXIETY	met-d-S_VLDL_C_pct	finn-b-KRA_PSY_ANXIETY	rs174537	-0.071974433	0.037605567	0.055629064
Cholesterol to total lipids ratio in small VLDL || id:met-d-S_VLDL_C_pct	Anxiety disorders || id:finn-b-KRA_PSY_ANXIETY	met-d-S_VLDL_C_pct	finn-b-KRA_PSY_ANXIETY	rs1801689	-0.090906561	0.039023762	0.019831632
Cholesterol to total lipids ratio in small VLDL || id:met-d-S_VLDL_C_pct	Anxiety disorders || id:finn-b-KRA_PSY_ANXIETY	met-d-S_VLDL_C_pct	finn-b-KRA_PSY_ANXIETY	rs183130	-0.111119235	0.040531528	0.006114995
Cholesterol to total lipids ratio in small VLDL || id:met-d-S_VLDL_C_pct	Anxiety disorders || id:finn-b-KRA_PSY_ANXIETY	met-d-S_VLDL_C_pct	finn-b-KRA_PSY_ANXIETY	rs190543502	-0.087140425	0.038953124	0.025282505
Cholesterol to total lipids ratio in small VLDL || id:met-d-S_VLDL_C_pct	Anxiety disorders || id:finn-b-KRA_PSY_ANXIETY	met-d-S_VLDL_C_pct	finn-b-KRA_PSY_ANXIETY	rs2519093	-0.100048233	0.038883963	0.010082274
Cholesterol to total lipids ratio in small VLDL || id:met-d-S_VLDL_C_pct	Anxiety disorders || id:finn-b-KRA_PSY_ANXIETY	met-d-S_VLDL_C_pct	finn-b-KRA_PSY_ANXIETY	rs2523764	-0.080709494	0.03742203	0.031026126
Cholesterol to total lipids ratio in small VLDL || id:met-d-S_VLDL_C_pct	Anxiety disorders || id:finn-b-KRA_PSY_ANXIETY	met-d-S_VLDL_C_pct	finn-b-KRA_PSY_ANXIETY	rs2569550	-0.085646541	0.039123329	0.028586485
Cholesterol to total lipids ratio in small VLDL || id:met-d-S_VLDL_C_pct	Anxiety disorders || id:finn-b-KRA_PSY_ANXIETY	met-d-S_VLDL_C_pct	finn-b-KRA_PSY_ANXIETY	rs2618566	-0.083265296	0.038358445	0.029952636
Cholesterol to total lipids ratio in small VLDL || id:met-d-S_VLDL_C_pct	Anxiety disorders || id:finn-b-KRA_PSY_ANXIETY	met-d-S_VLDL_C_pct	finn-b-KRA_PSY_ANXIETY	rs2642438	-0.085304959	0.038785189	0.027847999
Cholesterol to total lipids ratio in small VLDL || id:met-d-S_VLDL_C_pct	Anxiety disorders || id:finn-b-KRA_PSY_ANXIETY	met-d-S_VLDL_C_pct	finn-b-KRA_PSY_ANXIETY	rs28454618	-0.084060962	0.038325516	0.028282751
Cholesterol to total lipids ratio in small VLDL || id:met-d-S_VLDL_C_pct	Anxiety disorders || id:finn-b-KRA_PSY_ANXIETY	met-d-S_VLDL_C_pct	finn-b-KRA_PSY_ANXIETY	rs28807203	-0.079291701	0.039174269	0.042962322
Cholesterol to total lipids ratio in small VLDL || id:met-d-S_VLDL_C_pct	Anxiety disorders || id:finn-b-KRA_PSY_ANXIETY	met-d-S_VLDL_C_pct	finn-b-KRA_PSY_ANXIETY	rs2925979	-0.088228721	0.039239676	0.024547067
Cholesterol to total lipids ratio in small VLDL || id:met-d-S_VLDL_C_pct	Anxiety disorders || id:finn-b-KRA_PSY_ANXIETY	met-d-S_VLDL_C_pct	finn-b-KRA_PSY_ANXIETY	rs2943634	-0.091873535	0.039162347	0.018977839
Cholesterol to total lipids ratio in small VLDL || id:met-d-S_VLDL_C_pct	Anxiety disorders || id:finn-b-KRA_PSY_ANXIETY	met-d-S_VLDL_C_pct	finn-b-KRA_PSY_ANXIETY	rs310631	-0.092041077	0.038666945	0.017295942
Cholesterol to total lipids ratio in small VLDL || id:met-d-S_VLDL_C_pct	Anxiety disorders || id:finn-b-KRA_PSY_ANXIETY	met-d-S_VLDL_C_pct	finn-b-KRA_PSY_ANXIETY	rs3127580	-0.084594134	0.038502711	0.028013623
Cholesterol to total lipids ratio in small VLDL || id:met-d-S_VLDL_C_pct	Anxiety disorders || id:finn-b-KRA_PSY_ANXIETY	met-d-S_VLDL_C_pct	finn-b-KRA_PSY_ANXIETY	rs3129774	-0.088855064	0.039403201	0.024131982
Cholesterol to total lipids ratio in small VLDL || id:met-d-S_VLDL_C_pct	Anxiety disorders || id:finn-b-KRA_PSY_ANXIETY	met-d-S_VLDL_C_pct	finn-b-KRA_PSY_ANXIETY	rs3809868	-0.092370653	0.03888633	0.017529861
Cholesterol to total lipids ratio in small VLDL || id:met-d-S_VLDL_C_pct	Anxiety disorders || id:finn-b-KRA_PSY_ANXIETY	met-d-S_VLDL_C_pct	finn-b-KRA_PSY_ANXIETY	rs3812595	-0.089089332	0.039235598	0.023169687
Cholesterol to total lipids ratio in small VLDL || id:met-d-S_VLDL_C_pct	Anxiety disorders || id:finn-b-KRA_PSY_ANXIETY	met-d-S_VLDL_C_pct	finn-b-KRA_PSY_ANXIETY	rs3846662	-0.091144985	0.039502682	0.021037472
Cholesterol to total lipids ratio in small VLDL || id:met-d-S_VLDL_C_pct	Anxiety disorders || id:finn-b-KRA_PSY_ANXIETY	met-d-S_VLDL_C_pct	finn-b-KRA_PSY_ANXIETY	rs4055121	-0.088378069	0.039244932	0.024324715
Cholesterol to total lipids ratio in small VLDL || id:met-d-S_VLDL_C_pct	Anxiety disorders || id:finn-b-KRA_PSY_ANXIETY	met-d-S_VLDL_C_pct	finn-b-KRA_PSY_ANXIETY	rs4299376	-0.086583706	0.039211693	0.027236653
Cholesterol to total lipids ratio in small VLDL || id:met-d-S_VLDL_C_pct	Anxiety disorders || id:finn-b-KRA_PSY_ANXIETY	met-d-S_VLDL_C_pct	finn-b-KRA_PSY_ANXIETY	rs4336630	-0.086111263	0.039132698	0.027771873
Cholesterol to total lipids ratio in small VLDL || id:met-d-S_VLDL_C_pct	Anxiety disorders || id:finn-b-KRA_PSY_ANXIETY	met-d-S_VLDL_C_pct	finn-b-KRA_PSY_ANXIETY	rs4722551	-0.080374566	0.03863576	0.037496613
Cholesterol to total lipids ratio in small VLDL || id:met-d-S_VLDL_C_pct	Anxiety disorders || id:finn-b-KRA_PSY_ANXIETY	met-d-S_VLDL_C_pct	finn-b-KRA_PSY_ANXIETY	rs6583899	-0.088076075	0.039215734	0.024708033
Cholesterol to total lipids ratio in small VLDL || id:met-d-S_VLDL_C_pct	Anxiety disorders || id:finn-b-KRA_PSY_ANXIETY	met-d-S_VLDL_C_pct	finn-b-KRA_PSY_ANXIETY	rs686030	-0.087790074	0.039171871	0.025016301
Cholesterol to total lipids ratio in small VLDL || id:met-d-S_VLDL_C_pct	Anxiety disorders || id:finn-b-KRA_PSY_ANXIETY	met-d-S_VLDL_C_pct	finn-b-KRA_PSY_ANXIETY	rs6905288	-0.088362307	0.039211499	0.024228934
Cholesterol to total lipids ratio in small VLDL || id:met-d-S_VLDL_C_pct	Anxiety disorders || id:finn-b-KRA_PSY_ANXIETY	met-d-S_VLDL_C_pct	finn-b-KRA_PSY_ANXIETY	rs693668	-0.089072357	0.039309592	0.023456333
Cholesterol to total lipids ratio in small VLDL || id:met-d-S_VLDL_C_pct	Anxiety disorders || id:finn-b-KRA_PSY_ANXIETY	met-d-S_VLDL_C_pct	finn-b-KRA_PSY_ANXIETY	rs704	-0.093343722	0.03818854	0.014513907
Cholesterol to total lipids ratio in small VLDL || id:met-d-S_VLDL_C_pct	Anxiety disorders || id:finn-b-KRA_PSY_ANXIETY	met-d-S_VLDL_C_pct	finn-b-KRA_PSY_ANXIETY	rs72836561	-0.084077023	0.039296738	0.032391795
Cholesterol to total lipids ratio in small VLDL || id:met-d-S_VLDL_C_pct	Anxiety disorders || id:finn-b-KRA_PSY_ANXIETY	met-d-S_VLDL_C_pct	finn-b-KRA_PSY_ANXIETY	rs74747585	-0.089706602	0.039006782	0.021461289
Cholesterol to total lipids ratio in small VLDL || id:met-d-S_VLDL_C_pct	Anxiety disorders || id:finn-b-KRA_PSY_ANXIETY	met-d-S_VLDL_C_pct	finn-b-KRA_PSY_ANXIETY	rs7707394	-0.089705974	0.039342744	0.02260088
Cholesterol to total lipids ratio in small VLDL || id:met-d-S_VLDL_C_pct	Anxiety disorders || id:finn-b-KRA_PSY_ANXIETY	met-d-S_VLDL_C_pct	finn-b-KRA_PSY_ANXIETY	rs77542162	-0.086807674	0.039138856	0.026558853
Cholesterol to total lipids ratio in small VLDL || id:met-d-S_VLDL_C_pct	Anxiety disorders || id:finn-b-KRA_PSY_ANXIETY	met-d-S_VLDL_C_pct	finn-b-KRA_PSY_ANXIETY	rs934197	-0.087796891	0.039614191	0.026671035
Cholesterol to total lipids ratio in small VLDL || id:met-d-S_VLDL_C_pct	Anxiety disorders || id:finn-b-KRA_PSY_ANXIETY	met-d-S_VLDL_C_pct	finn-b-KRA_PSY_ANXIETY	rs9687846	-0.090023098	0.039125791	0.021399358
Cholesterol to total lipids ratio in small VLDL || id:met-d-S_VLDL_C_pct	Anxiety disorders || id:finn-b-KRA_PSY_ANXIETY	met-d-S_VLDL_C_pct	finn-b-KRA_PSY_ANXIETY	All	-0.088817774	0.038705561	0.021750141
Triglycerides to total lipids ratio in small VLDL || id:met-d-S_VLDL_TG_pct	Anxiety disorders || id:finn-b-KRA_PSY_ANXIETY	met-d-S_VLDL_TG_pct	finn-b-KRA_PSY_ANXIETY	rs10221768	0.10725416	0.040792042	0.008556305
Triglycerides to total lipids ratio in small VLDL || id:met-d-S_VLDL_TG_pct	Anxiety disorders || id:finn-b-KRA_PSY_ANXIETY	met-d-S_VLDL_TG_pct	finn-b-KRA_PSY_ANXIETY	rs1037116	0.098665603	0.041047696	0.016230891
Triglycerides to total lipids ratio in small VLDL || id:met-d-S_VLDL_TG_pct	Anxiety disorders || id:finn-b-KRA_PSY_ANXIETY	met-d-S_VLDL_TG_pct	finn-b-KRA_PSY_ANXIETY	rs10455872	0.100848016	0.041656456	0.015480192
Triglycerides to total lipids ratio in small VLDL || id:met-d-S_VLDL_TG_pct	Anxiety disorders || id:finn-b-KRA_PSY_ANXIETY	met-d-S_VLDL_TG_pct	finn-b-KRA_PSY_ANXIETY	rs10750766	0.095731602	0.041077735	0.019779815
Triglycerides to total lipids ratio in small VLDL || id:met-d-S_VLDL_TG_pct	Anxiety disorders || id:finn-b-KRA_PSY_ANXIETY	met-d-S_VLDL_TG_pct	finn-b-KRA_PSY_ANXIETY	rs1081105	0.096402208	0.041148304	0.019139688
Triglycerides to total lipids ratio in small VLDL || id:met-d-S_VLDL_TG_pct	Anxiety disorders || id:finn-b-KRA_PSY_ANXIETY	met-d-S_VLDL_TG_pct	finn-b-KRA_PSY_ANXIETY	rs11066120	0.092030259	0.040402437	0.022736155
Triglycerides to total lipids ratio in small VLDL || id:met-d-S_VLDL_TG_pct	Anxiety disorders || id:finn-b-KRA_PSY_ANXIETY	met-d-S_VLDL_TG_pct	finn-b-KRA_PSY_ANXIETY	rs111278137	0.098767225	0.040874197	0.01567608
Triglycerides to total lipids ratio in small VLDL || id:met-d-S_VLDL_TG_pct	Anxiety disorders || id:finn-b-KRA_PSY_ANXIETY	met-d-S_VLDL_TG_pct	finn-b-KRA_PSY_ANXIETY	rs11231721	0.09550268	0.041150262	0.020296128
Triglycerides to total lipids ratio in small VLDL || id:met-d-S_VLDL_TG_pct	Anxiety disorders || id:finn-b-KRA_PSY_ANXIETY	met-d-S_VLDL_TG_pct	finn-b-KRA_PSY_ANXIETY	rs11591147	0.112307373	0.044060536	0.010805292
Triglycerides to total lipids ratio in small VLDL || id:met-d-S_VLDL_TG_pct	Anxiety disorders || id:finn-b-KRA_PSY_ANXIETY	met-d-S_VLDL_TG_pct	finn-b-KRA_PSY_ANXIETY	rs11601507	0.100489152	0.040693589	0.01353361
Triglycerides to total lipids ratio in small VLDL || id:met-d-S_VLDL_TG_pct	Anxiety disorders || id:finn-b-KRA_PSY_ANXIETY	met-d-S_VLDL_TG_pct	finn-b-KRA_PSY_ANXIETY	rs117733303	0.096538192	0.041245405	0.019253787
Triglycerides to total lipids ratio in small VLDL || id:met-d-S_VLDL_TG_pct	Anxiety disorders || id:finn-b-KRA_PSY_ANXIETY	met-d-S_VLDL_TG_pct	finn-b-KRA_PSY_ANXIETY	rs12151108	0.088286175	0.042254502	0.036672545
Triglycerides to total lipids ratio in small VLDL || id:met-d-S_VLDL_TG_pct	Anxiety disorders || id:finn-b-KRA_PSY_ANXIETY	met-d-S_VLDL_TG_pct	finn-b-KRA_PSY_ANXIETY	rs12212146	0.10542	0.038684033	0.006427123
Triglycerides to total lipids ratio in small VLDL || id:met-d-S_VLDL_TG_pct	Anxiety disorders || id:finn-b-KRA_PSY_ANXIETY	met-d-S_VLDL_TG_pct	finn-b-KRA_PSY_ANXIETY	rs1260326	0.097598577	0.042051736	0.020291339
Triglycerides to total lipids ratio in small VLDL || id:met-d-S_VLDL_TG_pct	Anxiety disorders || id:finn-b-KRA_PSY_ANXIETY	met-d-S_VLDL_TG_pct	finn-b-KRA_PSY_ANXIETY	rs12740374	0.114582231	0.040821806	0.005002265
Triglycerides to total lipids ratio in small VLDL || id:met-d-S_VLDL_TG_pct	Anxiety disorders || id:finn-b-KRA_PSY_ANXIETY	met-d-S_VLDL_TG_pct	finn-b-KRA_PSY_ANXIETY	rs13108218	0.095420732	0.040842676	0.019475628
Triglycerides to total lipids ratio in small VLDL || id:met-d-S_VLDL_TG_pct	Anxiety disorders || id:finn-b-KRA_PSY_ANXIETY	met-d-S_VLDL_TG_pct	finn-b-KRA_PSY_ANXIETY	rs13358429	0.099090253	0.041443951	0.01680502
Triglycerides to total lipids ratio in small VLDL || id:met-d-S_VLDL_TG_pct	Anxiety disorders || id:finn-b-KRA_PSY_ANXIETY	met-d-S_VLDL_TG_pct	finn-b-KRA_PSY_ANXIETY	rs147711004	0.105568093	0.041281019	0.010548715
Triglycerides to total lipids ratio in small VLDL || id:met-d-S_VLDL_TG_pct	Anxiety disorders || id:finn-b-KRA_PSY_ANXIETY	met-d-S_VLDL_TG_pct	finn-b-KRA_PSY_ANXIETY	rs158482	0.097453642	0.040990765	0.017432637
Triglycerides to total lipids ratio in small VLDL || id:met-d-S_VLDL_TG_pct	Anxiety disorders || id:finn-b-KRA_PSY_ANXIETY	met-d-S_VLDL_TG_pct	finn-b-KRA_PSY_ANXIETY	rs174537	0.077994269	0.040014451	0.051277211
Triglycerides to total lipids ratio in small VLDL || id:met-d-S_VLDL_TG_pct	Anxiety disorders || id:finn-b-KRA_PSY_ANXIETY	met-d-S_VLDL_TG_pct	finn-b-KRA_PSY_ANXIETY	rs1801689	0.099489411	0.040887355	0.014963707
Triglycerides to total lipids ratio in small VLDL || id:met-d-S_VLDL_TG_pct	Anxiety disorders || id:finn-b-KRA_PSY_ANXIETY	met-d-S_VLDL_TG_pct	finn-b-KRA_PSY_ANXIETY	rs183130	0.111161914	0.04154831	0.007462103
Triglycerides to total lipids ratio in small VLDL || id:met-d-S_VLDL_TG_pct	Anxiety disorders || id:finn-b-KRA_PSY_ANXIETY	met-d-S_VLDL_TG_pct	finn-b-KRA_PSY_ANXIETY	rs190543502	0.095584301	0.040858769	0.019315632
Triglycerides to total lipids ratio in small VLDL || id:met-d-S_VLDL_TG_pct	Anxiety disorders || id:finn-b-KRA_PSY_ANXIETY	met-d-S_VLDL_TG_pct	finn-b-KRA_PSY_ANXIETY	rs2519093	0.108351534	0.040736777	0.007818789
Triglycerides to total lipids ratio in small VLDL || id:met-d-S_VLDL_TG_pct	Anxiety disorders || id:finn-b-KRA_PSY_ANXIETY	met-d-S_VLDL_TG_pct	finn-b-KRA_PSY_ANXIETY	rs2523764	0.089252607	0.039387259	0.023449706
Triglycerides to total lipids ratio in small VLDL || id:met-d-S_VLDL_TG_pct	Anxiety disorders || id:finn-b-KRA_PSY_ANXIETY	met-d-S_VLDL_TG_pct	finn-b-KRA_PSY_ANXIETY	rs2618566	0.091599556	0.040308776	0.023059527
Triglycerides to total lipids ratio in small VLDL || id:met-d-S_VLDL_TG_pct	Anxiety disorders || id:finn-b-KRA_PSY_ANXIETY	met-d-S_VLDL_TG_pct	finn-b-KRA_PSY_ANXIETY	rs2642438	0.093713774	0.040710075	0.021336306
Triglycerides to total lipids ratio in small VLDL || id:met-d-S_VLDL_TG_pct	Anxiety disorders || id:finn-b-KRA_PSY_ANXIETY	met-d-S_VLDL_TG_pct	finn-b-KRA_PSY_ANXIETY	rs28454618	0.092537759	0.040252136	0.021507622
Triglycerides to total lipids ratio in small VLDL || id:met-d-S_VLDL_TG_pct	Anxiety disorders || id:finn-b-KRA_PSY_ANXIETY	met-d-S_VLDL_TG_pct	finn-b-KRA_PSY_ANXIETY	rs28807203	0.087523162	0.041248908	0.033852032
Triglycerides to total lipids ratio in small VLDL || id:met-d-S_VLDL_TG_pct	Anxiety disorders || id:finn-b-KRA_PSY_ANXIETY	met-d-S_VLDL_TG_pct	finn-b-KRA_PSY_ANXIETY	rs2925979	0.096919157	0.041161923	0.01854351
Triglycerides to total lipids ratio in small VLDL || id:met-d-S_VLDL_TG_pct	Anxiety disorders || id:finn-b-KRA_PSY_ANXIETY	met-d-S_VLDL_TG_pct	finn-b-KRA_PSY_ANXIETY	rs2943634	0.101090994	0.041072873	0.013845023
Triglycerides to total lipids ratio in small VLDL || id:met-d-S_VLDL_TG_pct	Anxiety disorders || id:finn-b-KRA_PSY_ANXIETY	met-d-S_VLDL_TG_pct	finn-b-KRA_PSY_ANXIETY	rs3127580	0.093470482	0.040374492	0.020608143
Triglycerides to total lipids ratio in small VLDL || id:met-d-S_VLDL_TG_pct	Anxiety disorders || id:finn-b-KRA_PSY_ANXIETY	met-d-S_VLDL_TG_pct	finn-b-KRA_PSY_ANXIETY	rs3129774	0.097584859	0.041286414	0.018097999
Triglycerides to total lipids ratio in small VLDL || id:met-d-S_VLDL_TG_pct	Anxiety disorders || id:finn-b-KRA_PSY_ANXIETY	met-d-S_VLDL_TG_pct	finn-b-KRA_PSY_ANXIETY	rs35163364	0.099419142	0.040883161	0.015024536
Triglycerides to total lipids ratio in small VLDL || id:met-d-S_VLDL_TG_pct	Anxiety disorders || id:finn-b-KRA_PSY_ANXIETY	met-d-S_VLDL_TG_pct	finn-b-KRA_PSY_ANXIETY	rs3809868	0.101112119	0.040760235	0.013114088
Triglycerides to total lipids ratio in small VLDL || id:met-d-S_VLDL_TG_pct	Anxiety disorders || id:finn-b-KRA_PSY_ANXIETY	met-d-S_VLDL_TG_pct	finn-b-KRA_PSY_ANXIETY	rs4055121	0.097011632	0.041095789	0.018244307
Triglycerides to total lipids ratio in small VLDL || id:met-d-S_VLDL_TG_pct	Anxiety disorders || id:finn-b-KRA_PSY_ANXIETY	met-d-S_VLDL_TG_pct	finn-b-KRA_PSY_ANXIETY	rs4299376	0.095210228	0.04110078	0.020530625
Triglycerides to total lipids ratio in small VLDL || id:met-d-S_VLDL_TG_pct	Anxiety disorders || id:finn-b-KRA_PSY_ANXIETY	met-d-S_VLDL_TG_pct	finn-b-KRA_PSY_ANXIETY	rs4336630	0.094456858	0.041129106	0.021641942
Triglycerides to total lipids ratio in small VLDL || id:met-d-S_VLDL_TG_pct	Anxiety disorders || id:finn-b-KRA_PSY_ANXIETY	met-d-S_VLDL_TG_pct	finn-b-KRA_PSY_ANXIETY	rs4722551	0.08867552	0.040625931	0.02905555
Triglycerides to total lipids ratio in small VLDL || id:met-d-S_VLDL_TG_pct	Anxiety disorders || id:finn-b-KRA_PSY_ANXIETY	met-d-S_VLDL_TG_pct	finn-b-KRA_PSY_ANXIETY	rs4846917	0.100305812	0.040879885	0.014140606
Triglycerides to total lipids ratio in small VLDL || id:met-d-S_VLDL_TG_pct	Anxiety disorders || id:finn-b-KRA_PSY_ANXIETY	met-d-S_VLDL_TG_pct	finn-b-KRA_PSY_ANXIETY	rs57994353	0.096583286	0.041067946	0.018683194
Triglycerides to total lipids ratio in small VLDL || id:met-d-S_VLDL_TG_pct	Anxiety disorders || id:finn-b-KRA_PSY_ANXIETY	met-d-S_VLDL_TG_pct	finn-b-KRA_PSY_ANXIETY	rs6073966	0.095185426	0.040947689	0.020095413
Triglycerides to total lipids ratio in small VLDL || id:met-d-S_VLDL_TG_pct	Anxiety disorders || id:finn-b-KRA_PSY_ANXIETY	met-d-S_VLDL_TG_pct	finn-b-KRA_PSY_ANXIETY	rs6583899	0.096716635	0.041100737	0.018614593
Triglycerides to total lipids ratio in small VLDL || id:met-d-S_VLDL_TG_pct	Anxiety disorders || id:finn-b-KRA_PSY_ANXIETY	met-d-S_VLDL_TG_pct	finn-b-KRA_PSY_ANXIETY	rs686030	0.096482584	0.041009876	0.018639316
Triglycerides to total lipids ratio in small VLDL || id:met-d-S_VLDL_TG_pct	Anxiety disorders || id:finn-b-KRA_PSY_ANXIETY	met-d-S_VLDL_TG_pct	finn-b-KRA_PSY_ANXIETY	rs6905288	0.097027222	0.041109709	0.018264981
Triglycerides to total lipids ratio in small VLDL || id:met-d-S_VLDL_TG_pct	Anxiety disorders || id:finn-b-KRA_PSY_ANXIETY	met-d-S_VLDL_TG_pct	finn-b-KRA_PSY_ANXIETY	rs693668	0.097795356	0.041192398	0.017591225
Triglycerides to total lipids ratio in small VLDL || id:met-d-S_VLDL_TG_pct	Anxiety disorders || id:finn-b-KRA_PSY_ANXIETY	met-d-S_VLDL_TG_pct	finn-b-KRA_PSY_ANXIETY	rs704	0.101999742	0.040081539	0.010933846
Triglycerides to total lipids ratio in small VLDL || id:met-d-S_VLDL_TG_pct	Anxiety disorders || id:finn-b-KRA_PSY_ANXIETY	met-d-S_VLDL_TG_pct	finn-b-KRA_PSY_ANXIETY	rs7187	0.090217258	0.040040047	0.024248076
Triglycerides to total lipids ratio in small VLDL || id:met-d-S_VLDL_TG_pct	Anxiety disorders || id:finn-b-KRA_PSY_ANXIETY	met-d-S_VLDL_TG_pct	finn-b-KRA_PSY_ANXIETY	rs72836561	0.092545715	0.041292273	0.025010815
Triglycerides to total lipids ratio in small VLDL || id:met-d-S_VLDL_TG_pct	Anxiety disorders || id:finn-b-KRA_PSY_ANXIETY	met-d-S_VLDL_TG_pct	finn-b-KRA_PSY_ANXIETY	rs74747585	0.098435537	0.040875625	0.016032625
Triglycerides to total lipids ratio in small VLDL || id:met-d-S_VLDL_TG_pct	Anxiety disorders || id:finn-b-KRA_PSY_ANXIETY	met-d-S_VLDL_TG_pct	finn-b-KRA_PSY_ANXIETY	rs7707394	0.098513341	0.041234754	0.016890385
Triglycerides to total lipids ratio in small VLDL || id:met-d-S_VLDL_TG_pct	Anxiety disorders || id:finn-b-KRA_PSY_ANXIETY	met-d-S_VLDL_TG_pct	finn-b-KRA_PSY_ANXIETY	rs77542162	0.095482834	0.041001708	0.019872176
Triglycerides to total lipids ratio in small VLDL || id:met-d-S_VLDL_TG_pct	Anxiety disorders || id:finn-b-KRA_PSY_ANXIETY	met-d-S_VLDL_TG_pct	finn-b-KRA_PSY_ANXIETY	rs9687846	0.098970244	0.041016973	0.015825748
Triglycerides to total lipids ratio in small VLDL || id:met-d-S_VLDL_TG_pct	Anxiety disorders || id:finn-b-KRA_PSY_ANXIETY	met-d-S_VLDL_TG_pct	finn-b-KRA_PSY_ANXIETY	All	0.09743171	0.040566224	0.016314898
Degree of unsaturation || id:met-d-Unsaturation	Anxiety disorders || id:finn-b-KRA_PSY_ANXIETY	met-d-Unsaturation	finn-b-KRA_PSY_ANXIETY	rs10455872	-0.066939037	0.032047891	0.036733031
Degree of unsaturation || id:met-d-Unsaturation	Anxiety disorders || id:finn-b-KRA_PSY_ANXIETY	met-d-Unsaturation	finn-b-KRA_PSY_ANXIETY	rs1077835	-0.073504285	0.029113599	0.011578373
Degree of unsaturation || id:met-d-Unsaturation	Anxiety disorders || id:finn-b-KRA_PSY_ANXIETY	met-d-Unsaturation	finn-b-KRA_PSY_ANXIETY	rs11591147	-0.066528813	0.032014642	0.037702492
Degree of unsaturation || id:met-d-Unsaturation	Anxiety disorders || id:finn-b-KRA_PSY_ANXIETY	met-d-Unsaturation	finn-b-KRA_PSY_ANXIETY	rs11644601	-0.06129938	0.032415455	0.058617122
Degree of unsaturation || id:met-d-Unsaturation	Anxiety disorders || id:finn-b-KRA_PSY_ANXIETY	met-d-Unsaturation	finn-b-KRA_PSY_ANXIETY	rs116843064	-0.068300321	0.03192397	0.032397761
Degree of unsaturation || id:met-d-Unsaturation	Anxiety disorders || id:finn-b-KRA_PSY_ANXIETY	met-d-Unsaturation	finn-b-KRA_PSY_ANXIETY	rs117733303	-0.065605911	0.031919925	0.039847352
Degree of unsaturation || id:met-d-Unsaturation	Anxiety disorders || id:finn-b-KRA_PSY_ANXIETY	met-d-Unsaturation	finn-b-KRA_PSY_ANXIETY	rs12226389	-0.070050344	0.03156854	0.026487253
Degree of unsaturation || id:met-d-Unsaturation	Anxiety disorders || id:finn-b-KRA_PSY_ANXIETY	met-d-Unsaturation	finn-b-KRA_PSY_ANXIETY	rs1260326	-0.065339685	0.03199457	0.041130538
Degree of unsaturation || id:met-d-Unsaturation	Anxiety disorders || id:finn-b-KRA_PSY_ANXIETY	met-d-Unsaturation	finn-b-KRA_PSY_ANXIETY	rs13234131	-0.067519717	0.031742724	0.033412382
Degree of unsaturation || id:met-d-Unsaturation	Anxiety disorders || id:finn-b-KRA_PSY_ANXIETY	met-d-Unsaturation	finn-b-KRA_PSY_ANXIETY	rs13389219	-0.066811304	0.03188877	0.036158924
Degree of unsaturation || id:met-d-Unsaturation	Anxiety disorders || id:finn-b-KRA_PSY_ANXIETY	met-d-Unsaturation	finn-b-KRA_PSY_ANXIETY	rs139110024	-0.064822686	0.031673016	0.040695232
Degree of unsaturation || id:met-d-Unsaturation	Anxiety disorders || id:finn-b-KRA_PSY_ANXIETY	met-d-Unsaturation	finn-b-KRA_PSY_ANXIETY	rs143355652	-0.065339142	0.031913967	0.040623481
Degree of unsaturation || id:met-d-Unsaturation	Anxiety disorders || id:finn-b-KRA_PSY_ANXIETY	met-d-Unsaturation	finn-b-KRA_PSY_ANXIETY	rs145786300	-0.067625079	0.031855474	0.033764618
Degree of unsaturation || id:met-d-Unsaturation	Anxiety disorders || id:finn-b-KRA_PSY_ANXIETY	met-d-Unsaturation	finn-b-KRA_PSY_ANXIETY	rs1532085	-0.064747551	0.03192145	0.04252557
Degree of unsaturation || id:met-d-Unsaturation	Anxiety disorders || id:finn-b-KRA_PSY_ANXIETY	met-d-Unsaturation	finn-b-KRA_PSY_ANXIETY	rs174564	0.016674566	0.059839063	0.780508165
Degree of unsaturation || id:met-d-Unsaturation	Anxiety disorders || id:finn-b-KRA_PSY_ANXIETY	met-d-Unsaturation	finn-b-KRA_PSY_ANXIETY	rs273917	-0.073052163	0.028805982	0.01121246
Degree of unsaturation || id:met-d-Unsaturation	Anxiety disorders || id:finn-b-KRA_PSY_ANXIETY	met-d-Unsaturation	finn-b-KRA_PSY_ANXIETY	rs2972140	-0.067739311	0.031807638	0.033200065
Degree of unsaturation || id:met-d-Unsaturation	Anxiety disorders || id:finn-b-KRA_PSY_ANXIETY	met-d-Unsaturation	finn-b-KRA_PSY_ANXIETY	rs3768321	-0.062467732	0.029953499	0.037024818
Degree of unsaturation || id:met-d-Unsaturation	Anxiety disorders || id:finn-b-KRA_PSY_ANXIETY	met-d-Unsaturation	finn-b-KRA_PSY_ANXIETY	rs4296389	-0.068544141	0.03143378	0.029213864
Degree of unsaturation || id:met-d-Unsaturation	Anxiety disorders || id:finn-b-KRA_PSY_ANXIETY	met-d-Unsaturation	finn-b-KRA_PSY_ANXIETY	rs438568	-0.066446421	0.031925118	0.037404527
Degree of unsaturation || id:met-d-Unsaturation	Anxiety disorders || id:finn-b-KRA_PSY_ANXIETY	met-d-Unsaturation	finn-b-KRA_PSY_ANXIETY	rs458356	-0.067452122	0.031753805	0.033651605
Degree of unsaturation || id:met-d-Unsaturation	Anxiety disorders || id:finn-b-KRA_PSY_ANXIETY	met-d-Unsaturation	finn-b-KRA_PSY_ANXIETY	rs4871603	-0.064758365	0.031632239	0.040635831
Degree of unsaturation || id:met-d-Unsaturation	Anxiety disorders || id:finn-b-KRA_PSY_ANXIETY	met-d-Unsaturation	finn-b-KRA_PSY_ANXIETY	rs4988235	-0.066309146	0.03196346	0.038030145
Degree of unsaturation || id:met-d-Unsaturation	Anxiety disorders || id:finn-b-KRA_PSY_ANXIETY	met-d-Unsaturation	finn-b-KRA_PSY_ANXIETY	rs58542926	-0.070835764	0.030467674	0.020074731
Degree of unsaturation || id:met-d-Unsaturation	Anxiety disorders || id:finn-b-KRA_PSY_ANXIETY	met-d-Unsaturation	finn-b-KRA_PSY_ANXIETY	rs6073958	-0.065867891	0.032066283	0.039964388
Degree of unsaturation || id:met-d-Unsaturation	Anxiety disorders || id:finn-b-KRA_PSY_ANXIETY	met-d-Unsaturation	finn-b-KRA_PSY_ANXIETY	rs660240	-0.068792559	0.03122897	0.027605726
Degree of unsaturation || id:met-d-Unsaturation	Anxiety disorders || id:finn-b-KRA_PSY_ANXIETY	met-d-Unsaturation	finn-b-KRA_PSY_ANXIETY	rs6693447	-0.067658253	0.031641062	0.032491967
Degree of unsaturation || id:met-d-Unsaturation	Anxiety disorders || id:finn-b-KRA_PSY_ANXIETY	met-d-Unsaturation	finn-b-KRA_PSY_ANXIETY	rs7234218	-0.06258313	0.030898764	0.042823738
Degree of unsaturation || id:met-d-Unsaturation	Anxiety disorders || id:finn-b-KRA_PSY_ANXIETY	met-d-Unsaturation	finn-b-KRA_PSY_ANXIETY	rs72836561	-0.063857706	0.031601457	0.043308728
Degree of unsaturation || id:met-d-Unsaturation	Anxiety disorders || id:finn-b-KRA_PSY_ANXIETY	met-d-Unsaturation	finn-b-KRA_PSY_ANXIETY	rs73045691	-0.067443332	0.031811088	0.033995906
Degree of unsaturation || id:met-d-Unsaturation	Anxiety disorders || id:finn-b-KRA_PSY_ANXIETY	met-d-Unsaturation	finn-b-KRA_PSY_ANXIETY	rs7412	-0.067116108	0.032030987	0.03613995
Degree of unsaturation || id:met-d-Unsaturation	Anxiety disorders || id:finn-b-KRA_PSY_ANXIETY	met-d-Unsaturation	finn-b-KRA_PSY_ANXIETY	rs7924036	-0.069068002	0.031845846	0.030096125
Degree of unsaturation || id:met-d-Unsaturation	Anxiety disorders || id:finn-b-KRA_PSY_ANXIETY	met-d-Unsaturation	finn-b-KRA_PSY_ANXIETY	rs79598313	-0.067754299	0.03175714	0.032882595
Degree of unsaturation || id:met-d-Unsaturation	Anxiety disorders || id:finn-b-KRA_PSY_ANXIETY	met-d-Unsaturation	finn-b-KRA_PSY_ANXIETY	rs838133	-0.067839454	0.031678289	0.032232728
Degree of unsaturation || id:met-d-Unsaturation	Anxiety disorders || id:finn-b-KRA_PSY_ANXIETY	met-d-Unsaturation	finn-b-KRA_PSY_ANXIETY	rs9419746	-0.066019794	0.031918595	0.038604273
Degree of unsaturation || id:met-d-Unsaturation	Anxiety disorders || id:finn-b-KRA_PSY_ANXIETY	met-d-Unsaturation	finn-b-KRA_PSY_ANXIETY	All	-0.066300287	0.031412087	0.034801407
Cholesterol to total lipids ratio in very small VLDL || id:met-d-XS_VLDL_C_pct	Anxiety disorders || id:finn-b-KRA_PSY_ANXIETY	met-d-XS_VLDL_C_pct	finn-b-KRA_PSY_ANXIETY	rs10455872	-0.080977992	0.040936168	0.047911483
Cholesterol to total lipids ratio in very small VLDL || id:met-d-XS_VLDL_C_pct	Anxiety disorders || id:finn-b-KRA_PSY_ANXIETY	met-d-XS_VLDL_C_pct	finn-b-KRA_PSY_ANXIETY	rs1047964	-0.090051346	0.038987821	0.020903099
Cholesterol to total lipids ratio in very small VLDL || id:met-d-XS_VLDL_C_pct	Anxiety disorders || id:finn-b-KRA_PSY_ANXIETY	met-d-XS_VLDL_C_pct	finn-b-KRA_PSY_ANXIETY	rs10750766	-0.077949467	0.040701657	0.05547435
Cholesterol to total lipids ratio in very small VLDL || id:met-d-XS_VLDL_C_pct	Anxiety disorders || id:finn-b-KRA_PSY_ANXIETY	met-d-XS_VLDL_C_pct	finn-b-KRA_PSY_ANXIETY	rs1077835	-0.065390827	0.040115434	0.103087431
Cholesterol to total lipids ratio in very small VLDL || id:met-d-XS_VLDL_C_pct	Anxiety disorders || id:finn-b-KRA_PSY_ANXIETY	met-d-XS_VLDL_C_pct	finn-b-KRA_PSY_ANXIETY	rs10786114	-0.081138193	0.040645068	0.04590544
Cholesterol to total lipids ratio in very small VLDL || id:met-d-XS_VLDL_C_pct	Anxiety disorders || id:finn-b-KRA_PSY_ANXIETY	met-d-XS_VLDL_C_pct	finn-b-KRA_PSY_ANXIETY	rs11122450	-0.085075401	0.040857401	0.037319464
Cholesterol to total lipids ratio in very small VLDL || id:met-d-XS_VLDL_C_pct	Anxiety disorders || id:finn-b-KRA_PSY_ANXIETY	met-d-XS_VLDL_C_pct	finn-b-KRA_PSY_ANXIETY	rs111278137	-0.080793682	0.040522652	0.046174946
Cholesterol to total lipids ratio in very small VLDL || id:met-d-XS_VLDL_C_pct	Anxiety disorders || id:finn-b-KRA_PSY_ANXIETY	met-d-XS_VLDL_C_pct	finn-b-KRA_PSY_ANXIETY	rs11231721	-0.077652145	0.04079126	0.056956217
Cholesterol to total lipids ratio in very small VLDL || id:met-d-XS_VLDL_C_pct	Anxiety disorders || id:finn-b-KRA_PSY_ANXIETY	met-d-XS_VLDL_C_pct	finn-b-KRA_PSY_ANXIETY	rs11429307	-0.080417596	0.040820335	0.048834055
Cholesterol to total lipids ratio in very small VLDL || id:met-d-XS_VLDL_C_pct	Anxiety disorders || id:finn-b-KRA_PSY_ANXIETY	met-d-XS_VLDL_C_pct	finn-b-KRA_PSY_ANXIETY	rs11591147	-0.08509476	0.042191252	0.04370787
Cholesterol to total lipids ratio in very small VLDL || id:met-d-XS_VLDL_C_pct	Anxiety disorders || id:finn-b-KRA_PSY_ANXIETY	met-d-XS_VLDL_C_pct	finn-b-KRA_PSY_ANXIETY	rs11644601	-0.075862547	0.040478478	0.060910407
Cholesterol to total lipids ratio in very small VLDL || id:met-d-XS_VLDL_C_pct	Anxiety disorders || id:finn-b-KRA_PSY_ANXIETY	met-d-XS_VLDL_C_pct	finn-b-KRA_PSY_ANXIETY	rs116843064	-0.088550028	0.041647279	0.033487442
Cholesterol to total lipids ratio in very small VLDL || id:met-d-XS_VLDL_C_pct	Anxiety disorders || id:finn-b-KRA_PSY_ANXIETY	met-d-XS_VLDL_C_pct	finn-b-KRA_PSY_ANXIETY	rs117733303	-0.078669143	0.040762644	0.053615225
Cholesterol to total lipids ratio in very small VLDL || id:met-d-XS_VLDL_C_pct	Anxiety disorders || id:finn-b-KRA_PSY_ANXIETY	met-d-XS_VLDL_C_pct	finn-b-KRA_PSY_ANXIETY	rs12212146	-0.088056938	0.038785159	0.023184711
Cholesterol to total lipids ratio in very small VLDL || id:met-d-XS_VLDL_C_pct	Anxiety disorders || id:finn-b-KRA_PSY_ANXIETY	met-d-XS_VLDL_C_pct	finn-b-KRA_PSY_ANXIETY	rs1260326	-0.079954879	0.042111263	0.05760948
Cholesterol to total lipids ratio in very small VLDL || id:met-d-XS_VLDL_C_pct	Anxiety disorders || id:finn-b-KRA_PSY_ANXIETY	met-d-XS_VLDL_C_pct	finn-b-KRA_PSY_ANXIETY	rs12740374	-0.085529504	0.04018125	0.033287994
Cholesterol to total lipids ratio in very small VLDL || id:met-d-XS_VLDL_C_pct	Anxiety disorders || id:finn-b-KRA_PSY_ANXIETY	met-d-XS_VLDL_C_pct	finn-b-KRA_PSY_ANXIETY	rs13107325	-0.078389111	0.040400597	0.052343746
Cholesterol to total lipids ratio in very small VLDL || id:met-d-XS_VLDL_C_pct	Anxiety disorders || id:finn-b-KRA_PSY_ANXIETY	met-d-XS_VLDL_C_pct	finn-b-KRA_PSY_ANXIETY	rs13108218	-0.077513808	0.040523945	0.055774908
Cholesterol to total lipids ratio in very small VLDL || id:met-d-XS_VLDL_C_pct	Anxiety disorders || id:finn-b-KRA_PSY_ANXIETY	met-d-XS_VLDL_C_pct	finn-b-KRA_PSY_ANXIETY	rs141820146	-0.074254847	0.040794583	0.068726514
Cholesterol to total lipids ratio in very small VLDL || id:met-d-XS_VLDL_C_pct	Anxiety disorders || id:finn-b-KRA_PSY_ANXIETY	met-d-XS_VLDL_C_pct	finn-b-KRA_PSY_ANXIETY	rs174537	-0.053002137	0.041198379	0.198265043
Cholesterol to total lipids ratio in very small VLDL || id:met-d-XS_VLDL_C_pct	Anxiety disorders || id:finn-b-KRA_PSY_ANXIETY	met-d-XS_VLDL_C_pct	finn-b-KRA_PSY_ANXIETY	rs17875609	-0.07898248	0.04058456	0.051640161
Cholesterol to total lipids ratio in very small VLDL || id:met-d-XS_VLDL_C_pct	Anxiety disorders || id:finn-b-KRA_PSY_ANXIETY	met-d-XS_VLDL_C_pct	finn-b-KRA_PSY_ANXIETY	rs1801689	-0.08066787	0.040505498	0.046422774
Cholesterol to total lipids ratio in very small VLDL || id:met-d-XS_VLDL_C_pct	Anxiety disorders || id:finn-b-KRA_PSY_ANXIETY	met-d-XS_VLDL_C_pct	finn-b-KRA_PSY_ANXIETY	rs190543502	-0.077502704	0.040571867	0.056100098
Cholesterol to total lipids ratio in very small VLDL || id:met-d-XS_VLDL_C_pct	Anxiety disorders || id:finn-b-KRA_PSY_ANXIETY	met-d-XS_VLDL_C_pct	finn-b-KRA_PSY_ANXIETY	rs2043085	-0.086214806	0.040686969	0.034092298
Cholesterol to total lipids ratio in very small VLDL || id:met-d-XS_VLDL_C_pct	Anxiety disorders || id:finn-b-KRA_PSY_ANXIETY	met-d-XS_VLDL_C_pct	finn-b-KRA_PSY_ANXIETY	rs2519093	-0.085293213	0.040312542	0.034361952
Cholesterol to total lipids ratio in very small VLDL || id:met-d-XS_VLDL_C_pct	Anxiety disorders || id:finn-b-KRA_PSY_ANXIETY	met-d-XS_VLDL_C_pct	finn-b-KRA_PSY_ANXIETY	rs2523764	-0.072913065	0.039186458	0.062790801
Cholesterol to total lipids ratio in very small VLDL || id:met-d-XS_VLDL_C_pct	Anxiety disorders || id:finn-b-KRA_PSY_ANXIETY	met-d-XS_VLDL_C_pct	finn-b-KRA_PSY_ANXIETY	rs2618566	-0.075621814	0.039887287	0.057974906
Cholesterol to total lipids ratio in very small VLDL || id:met-d-XS_VLDL_C_pct	Anxiety disorders || id:finn-b-KRA_PSY_ANXIETY	met-d-XS_VLDL_C_pct	finn-b-KRA_PSY_ANXIETY	rs2642438	-0.074968738	0.040572373	0.064634467
Cholesterol to total lipids ratio in very small VLDL || id:met-d-XS_VLDL_C_pct	Anxiety disorders || id:finn-b-KRA_PSY_ANXIETY	met-d-XS_VLDL_C_pct	finn-b-KRA_PSY_ANXIETY	rs2678379	-0.096733246	0.040070418	0.015774941
Cholesterol to total lipids ratio in very small VLDL || id:met-d-XS_VLDL_C_pct	Anxiety disorders || id:finn-b-KRA_PSY_ANXIETY	met-d-XS_VLDL_C_pct	finn-b-KRA_PSY_ANXIETY	rs28639492	-0.082540104	0.04028625	0.040477705
Cholesterol to total lipids ratio in very small VLDL || id:met-d-XS_VLDL_C_pct	Anxiety disorders || id:finn-b-KRA_PSY_ANXIETY	met-d-XS_VLDL_C_pct	finn-b-KRA_PSY_ANXIETY	rs28752510	-0.079014556	0.040834233	0.052989347
Cholesterol to total lipids ratio in very small VLDL || id:met-d-XS_VLDL_C_pct	Anxiety disorders || id:finn-b-KRA_PSY_ANXIETY	met-d-XS_VLDL_C_pct	finn-b-KRA_PSY_ANXIETY	rs28807203	-0.070772984	0.040638322	0.081590169
Cholesterol to total lipids ratio in very small VLDL || id:met-d-XS_VLDL_C_pct	Anxiety disorders || id:finn-b-KRA_PSY_ANXIETY	met-d-XS_VLDL_C_pct	finn-b-KRA_PSY_ANXIETY	rs2925979	-0.079111847	0.040844522	0.052757294
Cholesterol to total lipids ratio in very small VLDL || id:met-d-XS_VLDL_C_pct	Anxiety disorders || id:finn-b-KRA_PSY_ANXIETY	met-d-XS_VLDL_C_pct	finn-b-KRA_PSY_ANXIETY	rs2927468	-0.077712233	0.040902106	0.057438794
Cholesterol to total lipids ratio in very small VLDL || id:met-d-XS_VLDL_C_pct	Anxiety disorders || id:finn-b-KRA_PSY_ANXIETY	met-d-XS_VLDL_C_pct	finn-b-KRA_PSY_ANXIETY	rs2943650	-0.084285548	0.04080253	0.038857365
Cholesterol to total lipids ratio in very small VLDL || id:met-d-XS_VLDL_C_pct	Anxiety disorders || id:finn-b-KRA_PSY_ANXIETY	met-d-XS_VLDL_C_pct	finn-b-KRA_PSY_ANXIETY	rs35163364	-0.081547301	0.040549351	0.044318797
Cholesterol to total lipids ratio in very small VLDL || id:met-d-XS_VLDL_C_pct	Anxiety disorders || id:finn-b-KRA_PSY_ANXIETY	met-d-XS_VLDL_C_pct	finn-b-KRA_PSY_ANXIETY	rs35350651	-0.080111654	0.04071819	0.049129515
Cholesterol to total lipids ratio in very small VLDL || id:met-d-XS_VLDL_C_pct	Anxiety disorders || id:finn-b-KRA_PSY_ANXIETY	met-d-XS_VLDL_C_pct	finn-b-KRA_PSY_ANXIETY	rs4245791	-0.077688189	0.040666057	0.056082509
Cholesterol to total lipids ratio in very small VLDL || id:met-d-XS_VLDL_C_pct	Anxiety disorders || id:finn-b-KRA_PSY_ANXIETY	met-d-XS_VLDL_C_pct	finn-b-KRA_PSY_ANXIETY	rs472495	-0.07964029	0.0407247	0.050514993
Cholesterol to total lipids ratio in very small VLDL || id:met-d-XS_VLDL_C_pct	Anxiety disorders || id:finn-b-KRA_PSY_ANXIETY	met-d-XS_VLDL_C_pct	finn-b-KRA_PSY_ANXIETY	rs4814176	-0.080353514	0.040739875	0.048569045
Cholesterol to total lipids ratio in very small VLDL || id:met-d-XS_VLDL_C_pct	Anxiety disorders || id:finn-b-KRA_PSY_ANXIETY	met-d-XS_VLDL_C_pct	finn-b-KRA_PSY_ANXIETY	rs4871603	-0.075824671	0.040919918	0.063882136
Cholesterol to total lipids ratio in very small VLDL || id:met-d-XS_VLDL_C_pct	Anxiety disorders || id:finn-b-KRA_PSY_ANXIETY	met-d-XS_VLDL_C_pct	finn-b-KRA_PSY_ANXIETY	rs62117489	-0.079588244	0.040650427	0.05024529
Cholesterol to total lipids ratio in very small VLDL || id:met-d-XS_VLDL_C_pct	Anxiety disorders || id:finn-b-KRA_PSY_ANXIETY	met-d-XS_VLDL_C_pct	finn-b-KRA_PSY_ANXIETY	rs632057	-0.075031298	0.040031983	0.060891319
Cholesterol to total lipids ratio in very small VLDL || id:met-d-XS_VLDL_C_pct	Anxiety disorders || id:finn-b-KRA_PSY_ANXIETY	met-d-XS_VLDL_C_pct	finn-b-KRA_PSY_ANXIETY	rs673335	-0.085787258	0.039858001	0.031371993
Cholesterol to total lipids ratio in very small VLDL || id:met-d-XS_VLDL_C_pct	Anxiety disorders || id:finn-b-KRA_PSY_ANXIETY	met-d-XS_VLDL_C_pct	finn-b-KRA_PSY_ANXIETY	rs6764884	-0.082539785	0.040383457	0.040963338
Cholesterol to total lipids ratio in very small VLDL || id:met-d-XS_VLDL_C_pct	Anxiety disorders || id:finn-b-KRA_PSY_ANXIETY	met-d-XS_VLDL_C_pct	finn-b-KRA_PSY_ANXIETY	rs684773	-0.085096719	0.038935779	0.028847363
Cholesterol to total lipids ratio in very small VLDL || id:met-d-XS_VLDL_C_pct	Anxiety disorders || id:finn-b-KRA_PSY_ANXIETY	met-d-XS_VLDL_C_pct	finn-b-KRA_PSY_ANXIETY	rs6905288	-0.079234102	0.040773285	0.051981765
Cholesterol to total lipids ratio in very small VLDL || id:met-d-XS_VLDL_C_pct	Anxiety disorders || id:finn-b-KRA_PSY_ANXIETY	met-d-XS_VLDL_C_pct	finn-b-KRA_PSY_ANXIETY	rs7012814	-0.082512213	0.040609481	0.042169246
Cholesterol to total lipids ratio in very small VLDL || id:met-d-XS_VLDL_C_pct	Anxiety disorders || id:finn-b-KRA_PSY_ANXIETY	met-d-XS_VLDL_C_pct	finn-b-KRA_PSY_ANXIETY	rs72555385	-0.077743112	0.040489199	0.054845889
Cholesterol to total lipids ratio in very small VLDL || id:met-d-XS_VLDL_C_pct	Anxiety disorders || id:finn-b-KRA_PSY_ANXIETY	met-d-XS_VLDL_C_pct	finn-b-KRA_PSY_ANXIETY	rs72647336	-0.078905404	0.04067388	0.05238544
Cholesterol to total lipids ratio in very small VLDL || id:met-d-XS_VLDL_C_pct	Anxiety disorders || id:finn-b-KRA_PSY_ANXIETY	met-d-XS_VLDL_C_pct	finn-b-KRA_PSY_ANXIETY	rs72836561	-0.074897059	0.040836348	0.066642375
Cholesterol to total lipids ratio in very small VLDL || id:met-d-XS_VLDL_C_pct	Anxiety disorders || id:finn-b-KRA_PSY_ANXIETY	met-d-XS_VLDL_C_pct	finn-b-KRA_PSY_ANXIETY	rs7359336	-0.080046667	0.040679467	0.049097813
Cholesterol to total lipids ratio in very small VLDL || id:met-d-XS_VLDL_C_pct	Anxiety disorders || id:finn-b-KRA_PSY_ANXIETY	met-d-XS_VLDL_C_pct	finn-b-KRA_PSY_ANXIETY	rs7679	-0.081813278	0.041626601	0.049366966
Cholesterol to total lipids ratio in very small VLDL || id:met-d-XS_VLDL_C_pct	Anxiety disorders || id:finn-b-KRA_PSY_ANXIETY	met-d-XS_VLDL_C_pct	finn-b-KRA_PSY_ANXIETY	rs7707394	-0.080266799	0.040786993	0.04907369
Cholesterol to total lipids ratio in very small VLDL || id:met-d-XS_VLDL_C_pct	Anxiety disorders || id:finn-b-KRA_PSY_ANXIETY	met-d-XS_VLDL_C_pct	finn-b-KRA_PSY_ANXIETY	rs7733436	-0.082555935	0.040839044	0.043228516
Cholesterol to total lipids ratio in very small VLDL || id:met-d-XS_VLDL_C_pct	Anxiety disorders || id:finn-b-KRA_PSY_ANXIETY	met-d-XS_VLDL_C_pct	finn-b-KRA_PSY_ANXIETY	rs77542162	-0.07823424	0.040525805	0.053547438
Cholesterol to total lipids ratio in very small VLDL || id:met-d-XS_VLDL_C_pct	Anxiety disorders || id:finn-b-KRA_PSY_ANXIETY	met-d-XS_VLDL_C_pct	finn-b-KRA_PSY_ANXIETY	rs78058190	-0.072976285	0.040553815	0.07194081
Cholesterol to total lipids ratio in very small VLDL || id:met-d-XS_VLDL_C_pct	Anxiety disorders || id:finn-b-KRA_PSY_ANXIETY	met-d-XS_VLDL_C_pct	finn-b-KRA_PSY_ANXIETY	rs8103315	-0.083025313	0.040807846	0.04189689
Cholesterol to total lipids ratio in very small VLDL || id:met-d-XS_VLDL_C_pct	Anxiety disorders || id:finn-b-KRA_PSY_ANXIETY	met-d-XS_VLDL_C_pct	finn-b-KRA_PSY_ANXIETY	rs9482772	-0.078623258	0.040635244	0.053008236
Cholesterol to total lipids ratio in very small VLDL || id:met-d-XS_VLDL_C_pct	Anxiety disorders || id:finn-b-KRA_PSY_ANXIETY	met-d-XS_VLDL_C_pct	finn-b-KRA_PSY_ANXIETY	All	-0.079696173	0.040232834	0.047605409
Free cholesterol to total lipids ratio in very small VLDL || id:met-d-XS_VLDL_FC_pct	Anxiety disorders || id:finn-b-KRA_PSY_ANXIETY	met-d-XS_VLDL_FC_pct	finn-b-KRA_PSY_ANXIETY	rs1037117	-0.105904896	0.044046721	0.016200083
Free cholesterol to total lipids ratio in very small VLDL || id:met-d-XS_VLDL_FC_pct	Anxiety disorders || id:finn-b-KRA_PSY_ANXIETY	met-d-XS_VLDL_FC_pct	finn-b-KRA_PSY_ANXIETY	rs10455872	-0.103331422	0.044810209	0.021111779
Free cholesterol to total lipids ratio in very small VLDL || id:met-d-XS_VLDL_FC_pct	Anxiety disorders || id:finn-b-KRA_PSY_ANXIETY	met-d-XS_VLDL_FC_pct	finn-b-KRA_PSY_ANXIETY	rs10747045	-0.102409207	0.044576667	0.021597531
Free cholesterol to total lipids ratio in very small VLDL || id:met-d-XS_VLDL_FC_pct	Anxiety disorders || id:finn-b-KRA_PSY_ANXIETY	met-d-XS_VLDL_FC_pct	finn-b-KRA_PSY_ANXIETY	rs1077835	-0.082052854	0.044384268	0.064502261
Free cholesterol to total lipids ratio in very small VLDL || id:met-d-XS_VLDL_FC_pct	Anxiety disorders || id:finn-b-KRA_PSY_ANXIETY	met-d-XS_VLDL_FC_pct	finn-b-KRA_PSY_ANXIETY	rs11591147	-0.115181991	0.047355316	0.015003576
Free cholesterol to total lipids ratio in very small VLDL || id:met-d-XS_VLDL_FC_pct	Anxiety disorders || id:finn-b-KRA_PSY_ANXIETY	met-d-XS_VLDL_FC_pct	finn-b-KRA_PSY_ANXIETY	rs116009877	-0.099107186	0.044041671	0.024429599
Free cholesterol to total lipids ratio in very small VLDL || id:met-d-XS_VLDL_FC_pct	Anxiety disorders || id:finn-b-KRA_PSY_ANXIETY	met-d-XS_VLDL_FC_pct	finn-b-KRA_PSY_ANXIETY	rs11991231	-0.102565357	0.045130346	0.023047445
Free cholesterol to total lipids ratio in very small VLDL || id:met-d-XS_VLDL_FC_pct	Anxiety disorders || id:finn-b-KRA_PSY_ANXIETY	met-d-XS_VLDL_FC_pct	finn-b-KRA_PSY_ANXIETY	rs12212146	-0.112062485	0.041201827	0.006531299
Free cholesterol to total lipids ratio in very small VLDL || id:met-d-XS_VLDL_FC_pct	Anxiety disorders || id:finn-b-KRA_PSY_ANXIETY	met-d-XS_VLDL_FC_pct	finn-b-KRA_PSY_ANXIETY	rs1260326	-0.101506209	0.045489363	0.025652836
Free cholesterol to total lipids ratio in very small VLDL || id:met-d-XS_VLDL_FC_pct	Anxiety disorders || id:finn-b-KRA_PSY_ANXIETY	met-d-XS_VLDL_FC_pct	finn-b-KRA_PSY_ANXIETY	rs12740374	-0.121947271	0.044037664	0.005620129
Free cholesterol to total lipids ratio in very small VLDL || id:met-d-XS_VLDL_FC_pct	Anxiety disorders || id:finn-b-KRA_PSY_ANXIETY	met-d-XS_VLDL_FC_pct	finn-b-KRA_PSY_ANXIETY	rs12916	-0.105327905	0.044932493	0.019071181
Free cholesterol to total lipids ratio in very small VLDL || id:met-d-XS_VLDL_FC_pct	Anxiety disorders || id:finn-b-KRA_PSY_ANXIETY	met-d-XS_VLDL_FC_pct	finn-b-KRA_PSY_ANXIETY	rs1367117	-0.101024953	0.045139184	0.025216058
Free cholesterol to total lipids ratio in very small VLDL || id:met-d-XS_VLDL_FC_pct	Anxiety disorders || id:finn-b-KRA_PSY_ANXIETY	met-d-XS_VLDL_FC_pct	finn-b-KRA_PSY_ANXIETY	rs1466753	-0.108321864	0.042875447	0.011522798
Free cholesterol to total lipids ratio in very small VLDL || id:met-d-XS_VLDL_FC_pct	Anxiety disorders || id:finn-b-KRA_PSY_ANXIETY	met-d-XS_VLDL_FC_pct	finn-b-KRA_PSY_ANXIETY	rs174564	-0.066869122	0.046274493	0.148442837
Free cholesterol to total lipids ratio in very small VLDL || id:met-d-XS_VLDL_FC_pct	Anxiety disorders || id:finn-b-KRA_PSY_ANXIETY	met-d-XS_VLDL_FC_pct	finn-b-KRA_PSY_ANXIETY	rs183130	-0.109337853	0.044390685	0.013774878
Free cholesterol to total lipids ratio in very small VLDL || id:met-d-XS_VLDL_FC_pct	Anxiety disorders || id:finn-b-KRA_PSY_ANXIETY	met-d-XS_VLDL_FC_pct	finn-b-KRA_PSY_ANXIETY	rs190543502	-0.099754535	0.044296598	0.024324274
Free cholesterol to total lipids ratio in very small VLDL || id:met-d-XS_VLDL_FC_pct	Anxiety disorders || id:finn-b-KRA_PSY_ANXIETY	met-d-XS_VLDL_FC_pct	finn-b-KRA_PSY_ANXIETY	rs2043085	-0.115910801	0.044733132	0.00956524
Free cholesterol to total lipids ratio in very small VLDL || id:met-d-XS_VLDL_FC_pct	Anxiety disorders || id:finn-b-KRA_PSY_ANXIETY	met-d-XS_VLDL_FC_pct	finn-b-KRA_PSY_ANXIETY	rs2306363	-0.101064984	0.044616921	0.023502148
Free cholesterol to total lipids ratio in very small VLDL || id:met-d-XS_VLDL_FC_pct	Anxiety disorders || id:finn-b-KRA_PSY_ANXIETY	met-d-XS_VLDL_FC_pct	finn-b-KRA_PSY_ANXIETY	rs2518134	-0.102351943	0.04459275	0.021718243
Free cholesterol to total lipids ratio in very small VLDL || id:met-d-XS_VLDL_FC_pct	Anxiety disorders || id:finn-b-KRA_PSY_ANXIETY	met-d-XS_VLDL_FC_pct	finn-b-KRA_PSY_ANXIETY	rs2519093	-0.110602989	0.043865675	0.011688832
Free cholesterol to total lipids ratio in very small VLDL || id:met-d-XS_VLDL_FC_pct	Anxiety disorders || id:finn-b-KRA_PSY_ANXIETY	met-d-XS_VLDL_FC_pct	finn-b-KRA_PSY_ANXIETY	rs2569550	-0.09841177	0.044447142	0.026819807
Free cholesterol to total lipids ratio in very small VLDL || id:met-d-XS_VLDL_FC_pct	Anxiety disorders || id:finn-b-KRA_PSY_ANXIETY	met-d-XS_VLDL_FC_pct	finn-b-KRA_PSY_ANXIETY	rs2618566	-0.09622605	0.043404482	0.026625745
Free cholesterol to total lipids ratio in very small VLDL || id:met-d-XS_VLDL_FC_pct	Anxiety disorders || id:finn-b-KRA_PSY_ANXIETY	met-d-XS_VLDL_FC_pct	finn-b-KRA_PSY_ANXIETY	rs2642438	-0.098211064	0.043992301	0.025584559
Free cholesterol to total lipids ratio in very small VLDL || id:met-d-XS_VLDL_FC_pct	Anxiety disorders || id:finn-b-KRA_PSY_ANXIETY	met-d-XS_VLDL_FC_pct	finn-b-KRA_PSY_ANXIETY	rs28807203	-0.093006309	0.044084559	0.034882027
Free cholesterol to total lipids ratio in very small VLDL || id:met-d-XS_VLDL_FC_pct	Anxiety disorders || id:finn-b-KRA_PSY_ANXIETY	met-d-XS_VLDL_FC_pct	finn-b-KRA_PSY_ANXIETY	rs2943634	-0.104713537	0.044457962	0.018505853
Free cholesterol to total lipids ratio in very small VLDL || id:met-d-XS_VLDL_FC_pct	Anxiety disorders || id:finn-b-KRA_PSY_ANXIETY	met-d-XS_VLDL_FC_pct	finn-b-KRA_PSY_ANXIETY	rs2980867	-0.09880712	0.044673343	0.026982623
Free cholesterol to total lipids ratio in very small VLDL || id:met-d-XS_VLDL_FC_pct	Anxiety disorders || id:finn-b-KRA_PSY_ANXIETY	met-d-XS_VLDL_FC_pct	finn-b-KRA_PSY_ANXIETY	rs364585	-0.102511866	0.044601349	0.021538873
Free cholesterol to total lipids ratio in very small VLDL || id:met-d-XS_VLDL_FC_pct	Anxiety disorders || id:finn-b-KRA_PSY_ANXIETY	met-d-XS_VLDL_FC_pct	finn-b-KRA_PSY_ANXIETY	rs3785611	-0.100683948	0.04454451	0.023802649
Free cholesterol to total lipids ratio in very small VLDL || id:met-d-XS_VLDL_FC_pct	Anxiety disorders || id:finn-b-KRA_PSY_ANXIETY	met-d-XS_VLDL_FC_pct	finn-b-KRA_PSY_ANXIETY	rs3809868	-0.10574501	0.044138377	0.016585893
Free cholesterol to total lipids ratio in very small VLDL || id:met-d-XS_VLDL_FC_pct	Anxiety disorders || id:finn-b-KRA_PSY_ANXIETY	met-d-XS_VLDL_FC_pct	finn-b-KRA_PSY_ANXIETY	rs4722551	-0.093816133	0.04359508	0.031398222
Free cholesterol to total lipids ratio in very small VLDL || id:met-d-XS_VLDL_FC_pct	Anxiety disorders || id:finn-b-KRA_PSY_ANXIETY	met-d-XS_VLDL_FC_pct	finn-b-KRA_PSY_ANXIETY	rs653178	-0.101386939	0.044588654	0.022976319
Free cholesterol to total lipids ratio in very small VLDL || id:met-d-XS_VLDL_FC_pct	Anxiety disorders || id:finn-b-KRA_PSY_ANXIETY	met-d-XS_VLDL_FC_pct	finn-b-KRA_PSY_ANXIETY	rs6544713	-0.099153881	0.044550551	0.026037713
Free cholesterol to total lipids ratio in very small VLDL || id:met-d-XS_VLDL_FC_pct	Anxiety disorders || id:finn-b-KRA_PSY_ANXIETY	met-d-XS_VLDL_FC_pct	finn-b-KRA_PSY_ANXIETY	rs6905288	-0.101269986	0.044586196	0.02312698
Free cholesterol to total lipids ratio in very small VLDL || id:met-d-XS_VLDL_FC_pct	Anxiety disorders || id:finn-b-KRA_PSY_ANXIETY	met-d-XS_VLDL_FC_pct	finn-b-KRA_PSY_ANXIETY	rs693668	-0.102272166	0.044763788	0.022329979
Free cholesterol to total lipids ratio in very small VLDL || id:met-d-XS_VLDL_FC_pct	Anxiety disorders || id:finn-b-KRA_PSY_ANXIETY	met-d-XS_VLDL_FC_pct	finn-b-KRA_PSY_ANXIETY	rs704	-0.108354928	0.04319679	0.01212785
Free cholesterol to total lipids ratio in very small VLDL || id:met-d-XS_VLDL_FC_pct	Anxiety disorders || id:finn-b-KRA_PSY_ANXIETY	met-d-XS_VLDL_FC_pct	finn-b-KRA_PSY_ANXIETY	rs72660961	-0.097637495	0.043907418	0.026167761
Free cholesterol to total lipids ratio in very small VLDL || id:met-d-XS_VLDL_FC_pct	Anxiety disorders || id:finn-b-KRA_PSY_ANXIETY	met-d-XS_VLDL_FC_pct	finn-b-KRA_PSY_ANXIETY	rs73015024	-0.092112572	0.045721307	0.043941012
Free cholesterol to total lipids ratio in very small VLDL || id:met-d-XS_VLDL_FC_pct	Anxiety disorders || id:finn-b-KRA_PSY_ANXIETY	met-d-XS_VLDL_FC_pct	finn-b-KRA_PSY_ANXIETY	rs7679	-0.102249649	0.044863424	0.02265924
Free cholesterol to total lipids ratio in very small VLDL || id:met-d-XS_VLDL_FC_pct	Anxiety disorders || id:finn-b-KRA_PSY_ANXIETY	met-d-XS_VLDL_FC_pct	finn-b-KRA_PSY_ANXIETY	rs7707394	-0.102674964	0.04471297	0.021658003
Free cholesterol to total lipids ratio in very small VLDL || id:met-d-XS_VLDL_FC_pct	Anxiety disorders || id:finn-b-KRA_PSY_ANXIETY	met-d-XS_VLDL_FC_pct	finn-b-KRA_PSY_ANXIETY	rs77542162	-0.099920045	0.044390987	0.024391339
Free cholesterol to total lipids ratio in very small VLDL || id:met-d-XS_VLDL_FC_pct	Anxiety disorders || id:finn-b-KRA_PSY_ANXIETY	met-d-XS_VLDL_FC_pct	finn-b-KRA_PSY_ANXIETY	All	-0.101728695	0.043887761	0.020453205
Triglycerides to total lipids ratio in very small VLDL || id:met-d-XS_VLDL_TG_pct	Anxiety disorders || id:finn-b-KRA_PSY_ANXIETY	met-d-XS_VLDL_TG_pct	finn-b-KRA_PSY_ANXIETY	rs10455872	0.106051065	0.041081987	0.009838645
Triglycerides to total lipids ratio in very small VLDL || id:met-d-XS_VLDL_TG_pct	Anxiety disorders || id:finn-b-KRA_PSY_ANXIETY	met-d-XS_VLDL_TG_pct	finn-b-KRA_PSY_ANXIETY	rs1047964	0.113591864	0.039028507	0.003608689
Triglycerides to total lipids ratio in very small VLDL || id:met-d-XS_VLDL_TG_pct	Anxiety disorders || id:finn-b-KRA_PSY_ANXIETY	met-d-XS_VLDL_TG_pct	finn-b-KRA_PSY_ANXIETY	rs10750766	0.102575235	0.040843887	0.012025422
Triglycerides to total lipids ratio in very small VLDL || id:met-d-XS_VLDL_TG_pct	Anxiety disorders || id:finn-b-KRA_PSY_ANXIETY	met-d-XS_VLDL_TG_pct	finn-b-KRA_PSY_ANXIETY	rs1077835	0.092058298	0.040153205	0.021866653
Triglycerides to total lipids ratio in very small VLDL || id:met-d-XS_VLDL_TG_pct	Anxiety disorders || id:finn-b-KRA_PSY_ANXIETY	met-d-XS_VLDL_TG_pct	finn-b-KRA_PSY_ANXIETY	rs10786114	0.105721138	0.040752722	0.009480844
Triglycerides to total lipids ratio in very small VLDL || id:met-d-XS_VLDL_TG_pct	Anxiety disorders || id:finn-b-KRA_PSY_ANXIETY	met-d-XS_VLDL_TG_pct	finn-b-KRA_PSY_ANXIETY	rs11122450	0.109247122	0.040850894	0.007488775
Triglycerides to total lipids ratio in very small VLDL || id:met-d-XS_VLDL_TG_pct	Anxiety disorders || id:finn-b-KRA_PSY_ANXIETY	met-d-XS_VLDL_TG_pct	finn-b-KRA_PSY_ANXIETY	rs11231721	0.102375253	0.040948518	0.012415944
Triglycerides to total lipids ratio in very small VLDL || id:met-d-XS_VLDL_TG_pct	Anxiety disorders || id:finn-b-KRA_PSY_ANXIETY	met-d-XS_VLDL_TG_pct	finn-b-KRA_PSY_ANXIETY	rs11429307	0.10509408	0.040927511	0.010234317
Triglycerides to total lipids ratio in very small VLDL || id:met-d-XS_VLDL_TG_pct	Anxiety disorders || id:finn-b-KRA_PSY_ANXIETY	met-d-XS_VLDL_TG_pct	finn-b-KRA_PSY_ANXIETY	rs114536010	0.102791012	0.040692675	0.011535886
Triglycerides to total lipids ratio in very small VLDL || id:met-d-XS_VLDL_TG_pct	Anxiety disorders || id:finn-b-KRA_PSY_ANXIETY	met-d-XS_VLDL_TG_pct	finn-b-KRA_PSY_ANXIETY	rs11591147	0.113488154	0.042596934	0.007716411
Triglycerides to total lipids ratio in very small VLDL || id:met-d-XS_VLDL_TG_pct	Anxiety disorders || id:finn-b-KRA_PSY_ANXIETY	met-d-XS_VLDL_TG_pct	finn-b-KRA_PSY_ANXIETY	rs11644601	0.100560763	0.040631387	0.013325381
Triglycerides to total lipids ratio in very small VLDL || id:met-d-XS_VLDL_TG_pct	Anxiety disorders || id:finn-b-KRA_PSY_ANXIETY	met-d-XS_VLDL_TG_pct	finn-b-KRA_PSY_ANXIETY	rs117733303	0.103317613	0.040896329	0.011526125
Triglycerides to total lipids ratio in very small VLDL || id:met-d-XS_VLDL_TG_pct	Anxiety disorders || id:finn-b-KRA_PSY_ANXIETY	met-d-XS_VLDL_TG_pct	finn-b-KRA_PSY_ANXIETY	rs12212146	0.112872355	0.038840298	0.003660077
Triglycerides to total lipids ratio in very small VLDL || id:met-d-XS_VLDL_TG_pct	Anxiety disorders || id:finn-b-KRA_PSY_ANXIETY	met-d-XS_VLDL_TG_pct	finn-b-KRA_PSY_ANXIETY	rs1260326	0.107036998	0.042464781	0.011715281
Triglycerides to total lipids ratio in very small VLDL || id:met-d-XS_VLDL_TG_pct	Anxiety disorders || id:finn-b-KRA_PSY_ANXIETY	met-d-XS_VLDL_TG_pct	finn-b-KRA_PSY_ANXIETY	rs12740374	0.111745994	0.040290596	0.005545674
Triglycerides to total lipids ratio in very small VLDL || id:met-d-XS_VLDL_TG_pct	Anxiety disorders || id:finn-b-KRA_PSY_ANXIETY	met-d-XS_VLDL_TG_pct	finn-b-KRA_PSY_ANXIETY	rs13107325	0.102975456	0.040522914	0.01104834
Triglycerides to total lipids ratio in very small VLDL || id:met-d-XS_VLDL_TG_pct	Anxiety disorders || id:finn-b-KRA_PSY_ANXIETY	met-d-XS_VLDL_TG_pct	finn-b-KRA_PSY_ANXIETY	rs13108218	0.101860745	0.040717828	0.012362473
Triglycerides to total lipids ratio in very small VLDL || id:met-d-XS_VLDL_TG_pct	Anxiety disorders || id:finn-b-KRA_PSY_ANXIETY	met-d-XS_VLDL_TG_pct	finn-b-KRA_PSY_ANXIETY	rs13282367	0.110372435	0.039284488	0.004960806
Triglycerides to total lipids ratio in very small VLDL || id:met-d-XS_VLDL_TG_pct	Anxiety disorders || id:finn-b-KRA_PSY_ANXIETY	met-d-XS_VLDL_TG_pct	finn-b-KRA_PSY_ANXIETY	rs174537	0.079997194	0.041612625	0.05455217
Triglycerides to total lipids ratio in very small VLDL || id:met-d-XS_VLDL_TG_pct	Anxiety disorders || id:finn-b-KRA_PSY_ANXIETY	met-d-XS_VLDL_TG_pct	finn-b-KRA_PSY_ANXIETY	rs17875609	0.103449595	0.040712574	0.011054412
Triglycerides to total lipids ratio in very small VLDL || id:met-d-XS_VLDL_TG_pct	Anxiety disorders || id:finn-b-KRA_PSY_ANXIETY	met-d-XS_VLDL_TG_pct	finn-b-KRA_PSY_ANXIETY	rs1801689	0.105305057	0.040622534	0.009534163
Triglycerides to total lipids ratio in very small VLDL || id:met-d-XS_VLDL_TG_pct	Anxiety disorders || id:finn-b-KRA_PSY_ANXIETY	met-d-XS_VLDL_TG_pct	finn-b-KRA_PSY_ANXIETY	rs183130	0.107265722	0.040581518	0.008212259
Triglycerides to total lipids ratio in very small VLDL || id:met-d-XS_VLDL_TG_pct	Anxiety disorders || id:finn-b-KRA_PSY_ANXIETY	met-d-XS_VLDL_TG_pct	finn-b-KRA_PSY_ANXIETY	rs190543502	0.102123523	0.040703461	0.012108579
Triglycerides to total lipids ratio in very small VLDL || id:met-d-XS_VLDL_TG_pct	Anxiety disorders || id:finn-b-KRA_PSY_ANXIETY	met-d-XS_VLDL_TG_pct	finn-b-KRA_PSY_ANXIETY	rs2043085	0.110661998	0.040707395	0.00655838
Triglycerides to total lipids ratio in very small VLDL || id:met-d-XS_VLDL_TG_pct	Anxiety disorders || id:finn-b-KRA_PSY_ANXIETY	met-d-XS_VLDL_TG_pct	finn-b-KRA_PSY_ANXIETY	rs2519093	0.109943857	0.040378571	0.006472597
Triglycerides to total lipids ratio in very small VLDL || id:met-d-XS_VLDL_TG_pct	Anxiety disorders || id:finn-b-KRA_PSY_ANXIETY	met-d-XS_VLDL_TG_pct	finn-b-KRA_PSY_ANXIETY	rs2523764	0.097163905	0.039428182	0.013727108
Triglycerides to total lipids ratio in very small VLDL || id:met-d-XS_VLDL_TG_pct	Anxiety disorders || id:finn-b-KRA_PSY_ANXIETY	met-d-XS_VLDL_TG_pct	finn-b-KRA_PSY_ANXIETY	rs2618566	0.099593569	0.040118594	0.013047174
Triglycerides to total lipids ratio in very small VLDL || id:met-d-XS_VLDL_TG_pct	Anxiety disorders || id:finn-b-KRA_PSY_ANXIETY	met-d-XS_VLDL_TG_pct	finn-b-KRA_PSY_ANXIETY	rs2642438	0.100011384	0.040674295	0.013938863
Triglycerides to total lipids ratio in very small VLDL || id:met-d-XS_VLDL_TG_pct	Anxiety disorders || id:finn-b-KRA_PSY_ANXIETY	met-d-XS_VLDL_TG_pct	finn-b-KRA_PSY_ANXIETY	rs2678379	0.119642256	0.039939078	0.002738885
Triglycerides to total lipids ratio in very small VLDL || id:met-d-XS_VLDL_TG_pct	Anxiety disorders || id:finn-b-KRA_PSY_ANXIETY	met-d-XS_VLDL_TG_pct	finn-b-KRA_PSY_ANXIETY	rs28639492	0.107155798	0.040383967	0.007967965
Triglycerides to total lipids ratio in very small VLDL || id:met-d-XS_VLDL_TG_pct	Anxiety disorders || id:finn-b-KRA_PSY_ANXIETY	met-d-XS_VLDL_TG_pct	finn-b-KRA_PSY_ANXIETY	rs28752510	0.103813114	0.041005535	0.01135158
Triglycerides to total lipids ratio in very small VLDL || id:met-d-XS_VLDL_TG_pct	Anxiety disorders || id:finn-b-KRA_PSY_ANXIETY	met-d-XS_VLDL_TG_pct	finn-b-KRA_PSY_ANXIETY	rs28807203	0.095923876	0.040852467	0.018871691
Triglycerides to total lipids ratio in very small VLDL || id:met-d-XS_VLDL_TG_pct	Anxiety disorders || id:finn-b-KRA_PSY_ANXIETY	met-d-XS_VLDL_TG_pct	finn-b-KRA_PSY_ANXIETY	rs2925979	0.10381416	0.040958702	0.011257395
Triglycerides to total lipids ratio in very small VLDL || id:met-d-XS_VLDL_TG_pct	Anxiety disorders || id:finn-b-KRA_PSY_ANXIETY	met-d-XS_VLDL_TG_pct	finn-b-KRA_PSY_ANXIETY	rs2927468	0.10255913	0.041060081	0.012497303
Triglycerides to total lipids ratio in very small VLDL || id:met-d-XS_VLDL_TG_pct	Anxiety disorders || id:finn-b-KRA_PSY_ANXIETY	met-d-XS_VLDL_TG_pct	finn-b-KRA_PSY_ANXIETY	rs2954038	0.098378495	0.040838475	0.01599779
Triglycerides to total lipids ratio in very small VLDL || id:met-d-XS_VLDL_TG_pct	Anxiety disorders || id:finn-b-KRA_PSY_ANXIETY	met-d-XS_VLDL_TG_pct	finn-b-KRA_PSY_ANXIETY	rs2972143	0.108939801	0.040894908	0.007724134
Triglycerides to total lipids ratio in very small VLDL || id:met-d-XS_VLDL_TG_pct	Anxiety disorders || id:finn-b-KRA_PSY_ANXIETY	met-d-XS_VLDL_TG_pct	finn-b-KRA_PSY_ANXIETY	rs35163364	0.106206867	0.040658595	0.008997142
Triglycerides to total lipids ratio in very small VLDL || id:met-d-XS_VLDL_TG_pct	Anxiety disorders || id:finn-b-KRA_PSY_ANXIETY	met-d-XS_VLDL_TG_pct	finn-b-KRA_PSY_ANXIETY	rs386397	0.102987737	0.040752343	0.011498873
Triglycerides to total lipids ratio in very small VLDL || id:met-d-XS_VLDL_TG_pct	Anxiety disorders || id:finn-b-KRA_PSY_ANXIETY	met-d-XS_VLDL_TG_pct	finn-b-KRA_PSY_ANXIETY	rs4299376	0.102181115	0.040826165	0.012320331
Triglycerides to total lipids ratio in very small VLDL || id:met-d-XS_VLDL_TG_pct	Anxiety disorders || id:finn-b-KRA_PSY_ANXIETY	met-d-XS_VLDL_TG_pct	finn-b-KRA_PSY_ANXIETY	rs4722551	0.097305995	0.040314487	0.015792622
Triglycerides to total lipids ratio in very small VLDL || id:met-d-XS_VLDL_TG_pct	Anxiety disorders || id:finn-b-KRA_PSY_ANXIETY	met-d-XS_VLDL_TG_pct	finn-b-KRA_PSY_ANXIETY	rs472495	0.104296054	0.040870975	0.010715674
Triglycerides to total lipids ratio in very small VLDL || id:met-d-XS_VLDL_TG_pct	Anxiety disorders || id:finn-b-KRA_PSY_ANXIETY	met-d-XS_VLDL_TG_pct	finn-b-KRA_PSY_ANXIETY	rs4814176	0.104964292	0.040853566	0.010190979
Triglycerides to total lipids ratio in very small VLDL || id:met-d-XS_VLDL_TG_pct	Anxiety disorders || id:finn-b-KRA_PSY_ANXIETY	met-d-XS_VLDL_TG_pct	finn-b-KRA_PSY_ANXIETY	rs632057	0.099578603	0.040212563	0.013274981
Triglycerides to total lipids ratio in very small VLDL || id:met-d-XS_VLDL_TG_pct	Anxiety disorders || id:finn-b-KRA_PSY_ANXIETY	met-d-XS_VLDL_TG_pct	finn-b-KRA_PSY_ANXIETY	rs653178	0.103884177	0.04083605	0.010961209
Triglycerides to total lipids ratio in very small VLDL || id:met-d-XS_VLDL_TG_pct	Anxiety disorders || id:finn-b-KRA_PSY_ANXIETY	met-d-XS_VLDL_TG_pct	finn-b-KRA_PSY_ANXIETY	rs6764884	0.106939015	0.040475182	0.008239651
Triglycerides to total lipids ratio in very small VLDL || id:met-d-XS_VLDL_TG_pct	Anxiety disorders || id:finn-b-KRA_PSY_ANXIETY	met-d-XS_VLDL_TG_pct	finn-b-KRA_PSY_ANXIETY	rs6905288	0.103906834	0.040915187	0.011098997
Triglycerides to total lipids ratio in very small VLDL || id:met-d-XS_VLDL_TG_pct	Anxiety disorders || id:finn-b-KRA_PSY_ANXIETY	met-d-XS_VLDL_TG_pct	finn-b-KRA_PSY_ANXIETY	rs72555385	0.102263267	0.040631015	0.011840015
Triglycerides to total lipids ratio in very small VLDL || id:met-d-XS_VLDL_TG_pct	Anxiety disorders || id:finn-b-KRA_PSY_ANXIETY	met-d-XS_VLDL_TG_pct	finn-b-KRA_PSY_ANXIETY	rs72647336	0.103447479	0.040807265	0.011243897
Triglycerides to total lipids ratio in very small VLDL || id:met-d-XS_VLDL_TG_pct	Anxiety disorders || id:finn-b-KRA_PSY_ANXIETY	met-d-XS_VLDL_TG_pct	finn-b-KRA_PSY_ANXIETY	rs72836561	0.09995551	0.040955395	0.014663112
Triglycerides to total lipids ratio in very small VLDL || id:met-d-XS_VLDL_TG_pct	Anxiety disorders || id:finn-b-KRA_PSY_ANXIETY	met-d-XS_VLDL_TG_pct	finn-b-KRA_PSY_ANXIETY	rs72896994	0.105122833	0.040692208	0.009784169
Triglycerides to total lipids ratio in very small VLDL || id:met-d-XS_VLDL_TG_pct	Anxiety disorders || id:finn-b-KRA_PSY_ANXIETY	met-d-XS_VLDL_TG_pct	finn-b-KRA_PSY_ANXIETY	rs72959041	0.10792081	0.040376939	0.007521371
Triglycerides to total lipids ratio in very small VLDL || id:met-d-XS_VLDL_TG_pct	Anxiety disorders || id:finn-b-KRA_PSY_ANXIETY	met-d-XS_VLDL_TG_pct	finn-b-KRA_PSY_ANXIETY	rs73015021	0.094871682	0.041222621	0.021366371
Triglycerides to total lipids ratio in very small VLDL || id:met-d-XS_VLDL_TG_pct	Anxiety disorders || id:finn-b-KRA_PSY_ANXIETY	met-d-XS_VLDL_TG_pct	finn-b-KRA_PSY_ANXIETY	rs7359336	0.104580091	0.040796988	0.010364456
Triglycerides to total lipids ratio in very small VLDL || id:met-d-XS_VLDL_TG_pct	Anxiety disorders || id:finn-b-KRA_PSY_ANXIETY	met-d-XS_VLDL_TG_pct	finn-b-KRA_PSY_ANXIETY	rs7679	0.108562427	0.04195065	0.009657411
Triglycerides to total lipids ratio in very small VLDL || id:met-d-XS_VLDL_TG_pct	Anxiety disorders || id:finn-b-KRA_PSY_ANXIETY	met-d-XS_VLDL_TG_pct	finn-b-KRA_PSY_ANXIETY	rs7707394	0.10509873	0.040935506	0.010245775
Triglycerides to total lipids ratio in very small VLDL || id:met-d-XS_VLDL_TG_pct	Anxiety disorders || id:finn-b-KRA_PSY_ANXIETY	met-d-XS_VLDL_TG_pct	finn-b-KRA_PSY_ANXIETY	rs7733436	0.107899914	0.040985597	0.008472658
Triglycerides to total lipids ratio in very small VLDL || id:met-d-XS_VLDL_TG_pct	Anxiety disorders || id:finn-b-KRA_PSY_ANXIETY	met-d-XS_VLDL_TG_pct	finn-b-KRA_PSY_ANXIETY	rs77542162	0.102602705	0.040690213	0.011683664
Triglycerides to total lipids ratio in very small VLDL || id:met-d-XS_VLDL_TG_pct	Anxiety disorders || id:finn-b-KRA_PSY_ANXIETY	met-d-XS_VLDL_TG_pct	finn-b-KRA_PSY_ANXIETY	rs78058190	0.098084019	0.040698233	0.015951148
Triglycerides to total lipids ratio in very small VLDL || id:met-d-XS_VLDL_TG_pct	Anxiety disorders || id:finn-b-KRA_PSY_ANXIETY	met-d-XS_VLDL_TG_pct	finn-b-KRA_PSY_ANXIETY	rs8103315	0.107866521	0.04089399	0.008346772
Triglycerides to total lipids ratio in very small VLDL || id:met-d-XS_VLDL_TG_pct	Anxiety disorders || id:finn-b-KRA_PSY_ANXIETY	met-d-XS_VLDL_TG_pct	finn-b-KRA_PSY_ANXIETY	rs9677933	0.105291987	0.040751475	0.009773008
Triglycerides to total lipids ratio in very small VLDL || id:met-d-XS_VLDL_TG_pct	Anxiety disorders || id:finn-b-KRA_PSY_ANXIETY	met-d-XS_VLDL_TG_pct	finn-b-KRA_PSY_ANXIETY	All	0.104106422	0.040358762	0.009893639
