# Supplementary material for: A Causal Inference Study of Circulating Metabolites Mediating the Effect of Obesity‐Related Indicators on the Incidence of Anxiety Disorders
Source: Brain Behav. 2025 Jul 7;15(7):e70653. doi: 10.1002/brb3.70653 (PMC12230357; doi:10.1002/brb3.70653)
Supplement: Supplementary file 16 — Supplementary Figure: brb370653‐sup‐00016‐Table10.xlsx [file BRB3-15-e70653-s006.xlsx]

## Sheet: Supplementary Table 10
exposure	outcome	id.exposure	id.outcome	SNP	b	se	p
Ratio of linoleic acid to total fatty acids || id:met-d-LA_pct	Anxiety disorders || id:finn-b-KRA_PSY_ANXIETY	met-d-LA_pct	finn-b-KRA_PSY_ANXIETY	rs10733306	0.10735	0.0499866	0.0317473
Ratio of linoleic acid to total fatty acids || id:met-d-LA_pct	Anxiety disorders || id:finn-b-KRA_PSY_ANXIETY	met-d-LA_pct	finn-b-KRA_PSY_ANXIETY	rs11030088	0.105796	0.0494713	0.0324731
Ratio of linoleic acid to total fatty acids || id:met-d-LA_pct	Anxiety disorders || id:finn-b-KRA_PSY_ANXIETY	met-d-LA_pct	finn-b-KRA_PSY_ANXIETY	rs115740542	0.118549	0.0504393	0.0187565
Ratio of linoleic acid to total fatty acids || id:met-d-LA_pct	Anxiety disorders || id:finn-b-KRA_PSY_ANXIETY	met-d-LA_pct	finn-b-KRA_PSY_ANXIETY	rs116843064	0.114812	0.0521012	0.0275504
Ratio of linoleic acid to total fatty acids || id:met-d-LA_pct	Anxiety disorders || id:finn-b-KRA_PSY_ANXIETY	met-d-LA_pct	finn-b-KRA_PSY_ANXIETY	rs12223234	0.115808	0.0518033	0.0253828
Ratio of linoleic acid to total fatty acids || id:met-d-LA_pct	Anxiety disorders || id:finn-b-KRA_PSY_ANXIETY	met-d-LA_pct	finn-b-KRA_PSY_ANXIETY	rs1260326	0.137205	0.0525926	0.00908517
Ratio of linoleic acid to total fatty acids || id:met-d-LA_pct	Anxiety disorders || id:finn-b-KRA_PSY_ANXIETY	met-d-LA_pct	finn-b-KRA_PSY_ANXIETY	rs13179413	0.115985	0.0517574	0.0250306
Ratio of linoleic acid to total fatty acids || id:met-d-LA_pct	Anxiety disorders || id:finn-b-KRA_PSY_ANXIETY	met-d-LA_pct	finn-b-KRA_PSY_ANXIETY	rs13229619	0.113879	0.0524002	0.0297609
Ratio of linoleic acid to total fatty acids || id:met-d-LA_pct	Anxiety disorders || id:finn-b-KRA_PSY_ANXIETY	met-d-LA_pct	finn-b-KRA_PSY_ANXIETY	rs13389219	0.11515	0.0518164	0.0262645
Ratio of linoleic acid to total fatty acids || id:met-d-LA_pct	Anxiety disorders || id:finn-b-KRA_PSY_ANXIETY	met-d-LA_pct	finn-b-KRA_PSY_ANXIETY	rs141144647	0.110547	0.0492092	0.0246737
Ratio of linoleic acid to total fatty acids || id:met-d-LA_pct	Anxiety disorders || id:finn-b-KRA_PSY_ANXIETY	met-d-LA_pct	finn-b-KRA_PSY_ANXIETY	rs147233090	0.121431	0.0475094	0.0105904
Ratio of linoleic acid to total fatty acids || id:met-d-LA_pct	Anxiety disorders || id:finn-b-KRA_PSY_ANXIETY	met-d-LA_pct	finn-b-KRA_PSY_ANXIETY	rs174567	0.0339205	0.0759289	0.655063
Ratio of linoleic acid to total fatty acids || id:met-d-LA_pct	Anxiety disorders || id:finn-b-KRA_PSY_ANXIETY	met-d-LA_pct	finn-b-KRA_PSY_ANXIETY	rs2180725	0.120015	0.0497663	0.0158837
Ratio of linoleic acid to total fatty acids || id:met-d-LA_pct	Anxiety disorders || id:finn-b-KRA_PSY_ANXIETY	met-d-LA_pct	finn-b-KRA_PSY_ANXIETY	rs2835028	0.112733	0.0515788	0.028841
Ratio of linoleic acid to total fatty acids || id:met-d-LA_pct	Anxiety disorders || id:finn-b-KRA_PSY_ANXIETY	met-d-LA_pct	finn-b-KRA_PSY_ANXIETY	rs2843126	0.115205	0.0517433	0.0259823
Ratio of linoleic acid to total fatty acids || id:met-d-LA_pct	Anxiety disorders || id:finn-b-KRA_PSY_ANXIETY	met-d-LA_pct	finn-b-KRA_PSY_ANXIETY	rs2927468	0.119186	0.0510204	0.0194885
Ratio of linoleic acid to total fatty acids || id:met-d-LA_pct	Anxiety disorders || id:finn-b-KRA_PSY_ANXIETY	met-d-LA_pct	finn-b-KRA_PSY_ANXIETY	rs2972143	0.113615	0.0517751	0.0282073
Ratio of linoleic acid to total fatty acids || id:met-d-LA_pct	Anxiety disorders || id:finn-b-KRA_PSY_ANXIETY	met-d-LA_pct	finn-b-KRA_PSY_ANXIETY	rs3018731	0.11416	0.0516487	0.0270828
Ratio of linoleic acid to total fatty acids || id:met-d-LA_pct	Anxiety disorders || id:finn-b-KRA_PSY_ANXIETY	met-d-LA_pct	finn-b-KRA_PSY_ANXIETY	rs40270	0.113455	0.0516779	0.0281328
Ratio of linoleic acid to total fatty acids || id:met-d-LA_pct	Anxiety disorders || id:finn-b-KRA_PSY_ANXIETY	met-d-LA_pct	finn-b-KRA_PSY_ANXIETY	rs4299376	0.119275	0.0508226	0.0189303
Ratio of linoleic acid to total fatty acids || id:met-d-LA_pct	Anxiety disorders || id:finn-b-KRA_PSY_ANXIETY	met-d-LA_pct	finn-b-KRA_PSY_ANXIETY	rs4810479	0.113824	0.0520299	0.0286938
Ratio of linoleic acid to total fatty acids || id:met-d-LA_pct	Anxiety disorders || id:finn-b-KRA_PSY_ANXIETY	met-d-LA_pct	finn-b-KRA_PSY_ANXIETY	rs58489806	0.122401	0.0488336	0.0121939
Ratio of linoleic acid to total fatty acids || id:met-d-LA_pct	Anxiety disorders || id:finn-b-KRA_PSY_ANXIETY	met-d-LA_pct	finn-b-KRA_PSY_ANXIETY	rs6683445	0.109358	0.0506873	0.0309671
Ratio of linoleic acid to total fatty acids || id:met-d-LA_pct	Anxiety disorders || id:finn-b-KRA_PSY_ANXIETY	met-d-LA_pct	finn-b-KRA_PSY_ANXIETY	rs708272	0.108968	0.0510488	0.0327948
Ratio of linoleic acid to total fatty acids || id:met-d-LA_pct	Anxiety disorders || id:finn-b-KRA_PSY_ANXIETY	met-d-LA_pct	finn-b-KRA_PSY_ANXIETY	rs738408	0.113739	0.051832	0.0282088
Ratio of linoleic acid to total fatty acids || id:met-d-LA_pct	Anxiety disorders || id:finn-b-KRA_PSY_ANXIETY	met-d-LA_pct	finn-b-KRA_PSY_ANXIETY	rs78058190	0.127786	0.0488477	0.00889623
Ratio of linoleic acid to total fatty acids || id:met-d-LA_pct	Anxiety disorders || id:finn-b-KRA_PSY_ANXIETY	met-d-LA_pct	finn-b-KRA_PSY_ANXIETY	rs7819706	0.121576	0.0514774	0.0181901
Ratio of linoleic acid to total fatty acids || id:met-d-LA_pct	Anxiety disorders || id:finn-b-KRA_PSY_ANXIETY	met-d-LA_pct	finn-b-KRA_PSY_ANXIETY	rs9908820	0.11392	0.0516804	0.027502
Ratio of linoleic acid to total fatty acids || id:met-d-LA_pct	Anxiety disorders || id:finn-b-KRA_PSY_ANXIETY	met-d-LA_pct	finn-b-KRA_PSY_ANXIETY	All	0.114765	0.0505334	0.0231425
Cholesterol to total lipids ratio in medium VLDL || id:met-d-M_VLDL_C_pct	Anxiety disorders || id:finn-b-KRA_PSY_ANXIETY	met-d-M_VLDL_C_pct	finn-b-KRA_PSY_ANXIETY	rs10162642	-0.0929037	0.0469829	0.047997
Cholesterol to total lipids ratio in medium VLDL || id:met-d-M_VLDL_C_pct	Anxiety disorders || id:finn-b-KRA_PSY_ANXIETY	met-d-M_VLDL_C_pct	finn-b-KRA_PSY_ANXIETY	rs10455872	-0.0990845	0.0480309	0.039119
Cholesterol to total lipids ratio in medium VLDL || id:met-d-M_VLDL_C_pct	Anxiety disorders || id:finn-b-KRA_PSY_ANXIETY	met-d-M_VLDL_C_pct	finn-b-KRA_PSY_ANXIETY	rs1047964	-0.106233	0.0455837	0.0197791
Cholesterol to total lipids ratio in medium VLDL || id:met-d-M_VLDL_C_pct	Anxiety disorders || id:finn-b-KRA_PSY_ANXIETY	met-d-M_VLDL_C_pct	finn-b-KRA_PSY_ANXIETY	rs10750766	-0.0932329	0.04723	0.0483794
Cholesterol to total lipids ratio in medium VLDL || id:met-d-M_VLDL_C_pct	Anxiety disorders || id:finn-b-KRA_PSY_ANXIETY	met-d-M_VLDL_C_pct	finn-b-KRA_PSY_ANXIETY	rs10773049	-0.0981087	0.0469511	0.0366546
Cholesterol to total lipids ratio in medium VLDL || id:met-d-M_VLDL_C_pct	Anxiety disorders || id:finn-b-KRA_PSY_ANXIETY	met-d-M_VLDL_C_pct	finn-b-KRA_PSY_ANXIETY	rs1077834	-0.113832	0.0454523	0.012265
Cholesterol to total lipids ratio in medium VLDL || id:met-d-M_VLDL_C_pct	Anxiety disorders || id:finn-b-KRA_PSY_ANXIETY	met-d-M_VLDL_C_pct	finn-b-KRA_PSY_ANXIETY	rs10822168	-0.100159	0.0473017	0.0342208
Cholesterol to total lipids ratio in medium VLDL || id:met-d-M_VLDL_C_pct	Anxiety disorders || id:finn-b-KRA_PSY_ANXIETY	met-d-M_VLDL_C_pct	finn-b-KRA_PSY_ANXIETY	rs11075253	-0.0906177	0.0468339	0.0530056
Cholesterol to total lipids ratio in medium VLDL || id:met-d-M_VLDL_C_pct	Anxiety disorders || id:finn-b-KRA_PSY_ANXIETY	met-d-M_VLDL_C_pct	finn-b-KRA_PSY_ANXIETY	rs11122450	-0.0990523	0.0471727	0.0357483
Cholesterol to total lipids ratio in medium VLDL || id:met-d-M_VLDL_C_pct	Anxiety disorders || id:finn-b-KRA_PSY_ANXIETY	met-d-M_VLDL_C_pct	finn-b-KRA_PSY_ANXIETY	rs11231721	-0.0929726	0.0473484	0.0495784
Cholesterol to total lipids ratio in medium VLDL || id:met-d-M_VLDL_C_pct	Anxiety disorders || id:finn-b-KRA_PSY_ANXIETY	met-d-M_VLDL_C_pct	finn-b-KRA_PSY_ANXIETY	rs1128249	-0.0976529	0.0472977	0.0389566
Cholesterol to total lipids ratio in medium VLDL || id:met-d-M_VLDL_C_pct	Anxiety disorders || id:finn-b-KRA_PSY_ANXIETY	met-d-M_VLDL_C_pct	finn-b-KRA_PSY_ANXIETY	rs11429307	-0.0958893	0.0472908	0.0425958
Cholesterol to total lipids ratio in medium VLDL || id:met-d-M_VLDL_C_pct	Anxiety disorders || id:finn-b-KRA_PSY_ANXIETY	met-d-M_VLDL_C_pct	finn-b-KRA_PSY_ANXIETY	rs11591147	-0.104642	0.0496102	0.0349199
Cholesterol to total lipids ratio in medium VLDL || id:met-d-M_VLDL_C_pct	Anxiety disorders || id:finn-b-KRA_PSY_ANXIETY	met-d-M_VLDL_C_pct	finn-b-KRA_PSY_ANXIETY	rs117733303	-0.0942397	0.047531	0.0474007
Cholesterol to total lipids ratio in medium VLDL || id:met-d-M_VLDL_C_pct	Anxiety disorders || id:finn-b-KRA_PSY_ANXIETY	met-d-M_VLDL_C_pct	finn-b-KRA_PSY_ANXIETY	rs12151108	-0.0863892	0.0479194	0.0714196
Cholesterol to total lipids ratio in medium VLDL || id:met-d-M_VLDL_C_pct	Anxiety disorders || id:finn-b-KRA_PSY_ANXIETY	met-d-M_VLDL_C_pct	finn-b-KRA_PSY_ANXIETY	rs12212146	-0.105071	0.0453849	0.0206072
Cholesterol to total lipids ratio in medium VLDL || id:met-d-M_VLDL_C_pct	Anxiety disorders || id:finn-b-KRA_PSY_ANXIETY	met-d-M_VLDL_C_pct	finn-b-KRA_PSY_ANXIETY	rs1260326	-0.0956835	0.0486031	0.0489908
Cholesterol to total lipids ratio in medium VLDL || id:met-d-M_VLDL_C_pct	Anxiety disorders || id:finn-b-KRA_PSY_ANXIETY	met-d-M_VLDL_C_pct	finn-b-KRA_PSY_ANXIETY	rs12740374	-0.106885	0.0470014	0.0229608
Cholesterol to total lipids ratio in medium VLDL || id:met-d-M_VLDL_C_pct	Anxiety disorders || id:finn-b-KRA_PSY_ANXIETY	met-d-M_VLDL_C_pct	finn-b-KRA_PSY_ANXIETY	rs13282367	-0.101809	0.0457677	0.026117
Cholesterol to total lipids ratio in medium VLDL || id:met-d-M_VLDL_C_pct	Anxiety disorders || id:finn-b-KRA_PSY_ANXIETY	met-d-M_VLDL_C_pct	finn-b-KRA_PSY_ANXIETY	rs13358429	-0.0961522	0.0474591	0.0427648
Cholesterol to total lipids ratio in medium VLDL || id:met-d-M_VLDL_C_pct	Anxiety disorders || id:finn-b-KRA_PSY_ANXIETY	met-d-M_VLDL_C_pct	finn-b-KRA_PSY_ANXIETY	rs144033177	-0.0920919	0.0468752	0.0494583
Cholesterol to total lipids ratio in medium VLDL || id:met-d-M_VLDL_C_pct	Anxiety disorders || id:finn-b-KRA_PSY_ANXIETY	met-d-M_VLDL_C_pct	finn-b-KRA_PSY_ANXIETY	rs147711004	-0.101026	0.0473348	0.0328203
Cholesterol to total lipids ratio in medium VLDL || id:met-d-M_VLDL_C_pct	Anxiety disorders || id:finn-b-KRA_PSY_ANXIETY	met-d-M_VLDL_C_pct	finn-b-KRA_PSY_ANXIETY	rs150966173	-0.0940707	0.0471345	0.0459565
Cholesterol to total lipids ratio in medium VLDL || id:met-d-M_VLDL_C_pct	Anxiety disorders || id:finn-b-KRA_PSY_ANXIETY	met-d-M_VLDL_C_pct	finn-b-KRA_PSY_ANXIETY	rs1601935	-0.0930993	0.047563	0.0503017
Cholesterol to total lipids ratio in medium VLDL || id:met-d-M_VLDL_C_pct	Anxiety disorders || id:finn-b-KRA_PSY_ANXIETY	met-d-M_VLDL_C_pct	finn-b-KRA_PSY_ANXIETY	rs174537	-0.0707219	0.047528	0.136749
Cholesterol to total lipids ratio in medium VLDL || id:met-d-M_VLDL_C_pct	Anxiety disorders || id:finn-b-KRA_PSY_ANXIETY	met-d-M_VLDL_C_pct	finn-b-KRA_PSY_ANXIETY	rs17561950	-0.097439	0.0469838	0.03809
Cholesterol to total lipids ratio in medium VLDL || id:met-d-M_VLDL_C_pct	Anxiety disorders || id:finn-b-KRA_PSY_ANXIETY	met-d-M_VLDL_C_pct	finn-b-KRA_PSY_ANXIETY	rs1801689	-0.0974578	0.0470476	0.0383146
Cholesterol to total lipids ratio in medium VLDL || id:met-d-M_VLDL_C_pct	Anxiety disorders || id:finn-b-KRA_PSY_ANXIETY	met-d-M_VLDL_C_pct	finn-b-KRA_PSY_ANXIETY	rs183130	-0.0980757	0.0469564	0.0367387
Cholesterol to total lipids ratio in medium VLDL || id:met-d-M_VLDL_C_pct	Anxiety disorders || id:finn-b-KRA_PSY_ANXIETY	met-d-M_VLDL_C_pct	finn-b-KRA_PSY_ANXIETY	rs1899951	-0.0974348	0.0470548	0.0383898
Cholesterol to total lipids ratio in medium VLDL || id:met-d-M_VLDL_C_pct	Anxiety disorders || id:finn-b-KRA_PSY_ANXIETY	met-d-M_VLDL_C_pct	finn-b-KRA_PSY_ANXIETY	rs190543502	-0.0931846	0.0469823	0.0473232
Cholesterol to total lipids ratio in medium VLDL || id:met-d-M_VLDL_C_pct	Anxiety disorders || id:finn-b-KRA_PSY_ANXIETY	met-d-M_VLDL_C_pct	finn-b-KRA_PSY_ANXIETY	rs2239725	-0.0943498	0.0471943	0.0455891
Cholesterol to total lipids ratio in medium VLDL || id:met-d-M_VLDL_C_pct	Anxiety disorders || id:finn-b-KRA_PSY_ANXIETY	met-d-M_VLDL_C_pct	finn-b-KRA_PSY_ANXIETY	rs2519093	-0.10491	0.0470567	0.0257849
Cholesterol to total lipids ratio in medium VLDL || id:met-d-M_VLDL_C_pct	Anxiety disorders || id:finn-b-KRA_PSY_ANXIETY	met-d-M_VLDL_C_pct	finn-b-KRA_PSY_ANXIETY	rs2523764	-0.0886859	0.045745	0.0525374
Cholesterol to total lipids ratio in medium VLDL || id:met-d-M_VLDL_C_pct	Anxiety disorders || id:finn-b-KRA_PSY_ANXIETY	met-d-M_VLDL_C_pct	finn-b-KRA_PSY_ANXIETY	rs2618566	-0.0891288	0.0466039	0.0558152
Cholesterol to total lipids ratio in medium VLDL || id:met-d-M_VLDL_C_pct	Anxiety disorders || id:finn-b-KRA_PSY_ANXIETY	met-d-M_VLDL_C_pct	finn-b-KRA_PSY_ANXIETY	rs2642438	-0.0915649	0.0468527	0.0506641
Cholesterol to total lipids ratio in medium VLDL || id:met-d-M_VLDL_C_pct	Anxiety disorders || id:finn-b-KRA_PSY_ANXIETY	met-d-M_VLDL_C_pct	finn-b-KRA_PSY_ANXIETY	rs2800709	-0.0937739	0.047149	0.0467137
Cholesterol to total lipids ratio in medium VLDL || id:met-d-M_VLDL_C_pct	Anxiety disorders || id:finn-b-KRA_PSY_ANXIETY	met-d-M_VLDL_C_pct	finn-b-KRA_PSY_ANXIETY	rs28807203	-0.0863934	0.0471438	0.0668695
Cholesterol to total lipids ratio in medium VLDL || id:met-d-M_VLDL_C_pct	Anxiety disorders || id:finn-b-KRA_PSY_ANXIETY	met-d-M_VLDL_C_pct	finn-b-KRA_PSY_ANXIETY	rs2925979	-0.094548	0.0473193	0.0457073
Cholesterol to total lipids ratio in medium VLDL || id:met-d-M_VLDL_C_pct	Anxiety disorders || id:finn-b-KRA_PSY_ANXIETY	met-d-M_VLDL_C_pct	finn-b-KRA_PSY_ANXIETY	rs2972143	-0.0998846	0.0473351	0.0348446
Cholesterol to total lipids ratio in medium VLDL || id:met-d-M_VLDL_C_pct	Anxiety disorders || id:finn-b-KRA_PSY_ANXIETY	met-d-M_VLDL_C_pct	finn-b-KRA_PSY_ANXIETY	rs3127580	-0.0912937	0.0465961	0.0500827
Cholesterol to total lipids ratio in medium VLDL || id:met-d-M_VLDL_C_pct	Anxiety disorders || id:finn-b-KRA_PSY_ANXIETY	met-d-M_VLDL_C_pct	finn-b-KRA_PSY_ANXIETY	rs3129774	-0.0951075	0.0473861	0.0447416
Cholesterol to total lipids ratio in medium VLDL || id:met-d-M_VLDL_C_pct	Anxiety disorders || id:finn-b-KRA_PSY_ANXIETY	met-d-M_VLDL_C_pct	finn-b-KRA_PSY_ANXIETY	rs35163364	-0.097085	0.047019	0.0389416
Cholesterol to total lipids ratio in medium VLDL || id:met-d-M_VLDL_C_pct	Anxiety disorders || id:finn-b-KRA_PSY_ANXIETY	met-d-M_VLDL_C_pct	finn-b-KRA_PSY_ANXIETY	rs3809868	-0.0982777	0.0469262	0.0362329
Cholesterol to total lipids ratio in medium VLDL || id:met-d-M_VLDL_C_pct	Anxiety disorders || id:finn-b-KRA_PSY_ANXIETY	met-d-M_VLDL_C_pct	finn-b-KRA_PSY_ANXIETY	rs3820897	-0.0948598	0.0472067	0.0444885
Cholesterol to total lipids ratio in medium VLDL || id:met-d-M_VLDL_C_pct	Anxiety disorders || id:finn-b-KRA_PSY_ANXIETY	met-d-M_VLDL_C_pct	finn-b-KRA_PSY_ANXIETY	rs4336630	-0.0918153	0.0473643	0.0525633
Cholesterol to total lipids ratio in medium VLDL || id:met-d-M_VLDL_C_pct	Anxiety disorders || id:finn-b-KRA_PSY_ANXIETY	met-d-M_VLDL_C_pct	finn-b-KRA_PSY_ANXIETY	rs4722551	-0.0864296	0.0468871	0.065277
Cholesterol to total lipids ratio in medium VLDL || id:met-d-M_VLDL_C_pct	Anxiety disorders || id:finn-b-KRA_PSY_ANXIETY	met-d-M_VLDL_C_pct	finn-b-KRA_PSY_ANXIETY	rs4871624	-0.0980929	0.0468144	0.0361394
Cholesterol to total lipids ratio in medium VLDL || id:met-d-M_VLDL_C_pct	Anxiety disorders || id:finn-b-KRA_PSY_ANXIETY	met-d-M_VLDL_C_pct	finn-b-KRA_PSY_ANXIETY	rs653178	-0.0947267	0.0471913	0.0447189
Cholesterol to total lipids ratio in medium VLDL || id:met-d-M_VLDL_C_pct	Anxiety disorders || id:finn-b-KRA_PSY_ANXIETY	met-d-M_VLDL_C_pct	finn-b-KRA_PSY_ANXIETY	rs679582	-0.0900568	0.0465557	0.0530654
Cholesterol to total lipids ratio in medium VLDL || id:met-d-M_VLDL_C_pct	Anxiety disorders || id:finn-b-KRA_PSY_ANXIETY	met-d-M_VLDL_C_pct	finn-b-KRA_PSY_ANXIETY	rs6905288	-0.0947453	0.0473199	0.0452602
Cholesterol to total lipids ratio in medium VLDL || id:met-d-M_VLDL_C_pct	Anxiety disorders || id:finn-b-KRA_PSY_ANXIETY	met-d-M_VLDL_C_pct	finn-b-KRA_PSY_ANXIETY	rs693668	-0.0951763	0.0472191	0.0438387
Cholesterol to total lipids ratio in medium VLDL || id:met-d-M_VLDL_C_pct	Anxiety disorders || id:finn-b-KRA_PSY_ANXIETY	met-d-M_VLDL_C_pct	finn-b-KRA_PSY_ANXIETY	rs6953523	-0.0934695	0.0470666	0.0470445
Cholesterol to total lipids ratio in medium VLDL || id:met-d-M_VLDL_C_pct	Anxiety disorders || id:finn-b-KRA_PSY_ANXIETY	met-d-M_VLDL_C_pct	finn-b-KRA_PSY_ANXIETY	rs72555385	-0.0932852	0.0469334	0.0468551
Cholesterol to total lipids ratio in medium VLDL || id:met-d-M_VLDL_C_pct	Anxiety disorders || id:finn-b-KRA_PSY_ANXIETY	met-d-M_VLDL_C_pct	finn-b-KRA_PSY_ANXIETY	rs72647336	-0.0942603	0.0471597	0.0456359
Cholesterol to total lipids ratio in medium VLDL || id:met-d-M_VLDL_C_pct	Anxiety disorders || id:finn-b-KRA_PSY_ANXIETY	met-d-M_VLDL_C_pct	finn-b-KRA_PSY_ANXIETY	rs72836561	-0.0897948	0.047607	0.0592726
Cholesterol to total lipids ratio in medium VLDL || id:met-d-M_VLDL_C_pct	Anxiety disorders || id:finn-b-KRA_PSY_ANXIETY	met-d-M_VLDL_C_pct	finn-b-KRA_PSY_ANXIETY	rs74747585	-0.0957842	0.0469727	0.0414353
Cholesterol to total lipids ratio in medium VLDL || id:met-d-M_VLDL_C_pct	Anxiety disorders || id:finn-b-KRA_PSY_ANXIETY	met-d-M_VLDL_C_pct	finn-b-KRA_PSY_ANXIETY	rs7707394	-0.0958432	0.0472877	0.0426817
Cholesterol to total lipids ratio in medium VLDL || id:met-d-M_VLDL_C_pct	Anxiety disorders || id:finn-b-KRA_PSY_ANXIETY	met-d-M_VLDL_C_pct	finn-b-KRA_PSY_ANXIETY	rs77542162	-0.0931788	0.0470822	0.0478082
Cholesterol to total lipids ratio in medium VLDL || id:met-d-M_VLDL_C_pct	Anxiety disorders || id:finn-b-KRA_PSY_ANXIETY	met-d-M_VLDL_C_pct	finn-b-KRA_PSY_ANXIETY	rs78058190	-0.0882974	0.0470961	0.0608154
Cholesterol to total lipids ratio in medium VLDL || id:met-d-M_VLDL_C_pct	Anxiety disorders || id:finn-b-KRA_PSY_ANXIETY	met-d-M_VLDL_C_pct	finn-b-KRA_PSY_ANXIETY	rs79598313	-0.0980772	0.0470883	0.037266
Cholesterol to total lipids ratio in medium VLDL || id:met-d-M_VLDL_C_pct	Anxiety disorders || id:finn-b-KRA_PSY_ANXIETY	met-d-M_VLDL_C_pct	finn-b-KRA_PSY_ANXIETY	rs849327	-0.0886731	0.045896	0.0533538
Cholesterol to total lipids ratio in medium VLDL || id:met-d-M_VLDL_C_pct	Anxiety disorders || id:finn-b-KRA_PSY_ANXIETY	met-d-M_VLDL_C_pct	finn-b-KRA_PSY_ANXIETY	rs9584870	-0.0863438	0.0444939	0.0523098
Cholesterol to total lipids ratio in medium VLDL || id:met-d-M_VLDL_C_pct	Anxiety disorders || id:finn-b-KRA_PSY_ANXIETY	met-d-M_VLDL_C_pct	finn-b-KRA_PSY_ANXIETY	All	-0.0950529	0.0466457	0.0415738
Cholesteryl esters to total lipids ratio in medium VLDL || id:met-d-M_VLDL_CE_pct	Anxiety disorders || id:finn-b-KRA_PSY_ANXIETY	met-d-M_VLDL_CE_pct	finn-b-KRA_PSY_ANXIETY	rs10162642	-0.10285	0.0508963	0.0433032
Cholesteryl esters to total lipids ratio in medium VLDL || id:met-d-M_VLDL_CE_pct	Anxiety disorders || id:finn-b-KRA_PSY_ANXIETY	met-d-M_VLDL_CE_pct	finn-b-KRA_PSY_ANXIETY	rs10455872	-0.109586	0.0521273	0.0355286
Cholesteryl esters to total lipids ratio in medium VLDL || id:met-d-M_VLDL_CE_pct	Anxiety disorders || id:finn-b-KRA_PSY_ANXIETY	met-d-M_VLDL_CE_pct	finn-b-KRA_PSY_ANXIETY	rs1047964	-0.117906	0.0495263	0.0172808
Cholesteryl esters to total lipids ratio in medium VLDL || id:met-d-M_VLDL_CE_pct	Anxiety disorders || id:finn-b-KRA_PSY_ANXIETY	met-d-M_VLDL_CE_pct	finn-b-KRA_PSY_ANXIETY	rs10750766	-0.102973	0.0512128	0.0443587
Cholesteryl esters to total lipids ratio in medium VLDL || id:met-d-M_VLDL_CE_pct	Anxiety disorders || id:finn-b-KRA_PSY_ANXIETY	met-d-M_VLDL_CE_pct	finn-b-KRA_PSY_ANXIETY	rs10773049	-0.108375	0.0509214	0.0333132
Cholesteryl esters to total lipids ratio in medium VLDL || id:met-d-M_VLDL_CE_pct	Anxiety disorders || id:finn-b-KRA_PSY_ANXIETY	met-d-M_VLDL_CE_pct	finn-b-KRA_PSY_ANXIETY	rs1077834	-0.120317	0.0493001	0.0146666
Cholesteryl esters to total lipids ratio in medium VLDL || id:met-d-M_VLDL_CE_pct	Anxiety disorders || id:finn-b-KRA_PSY_ANXIETY	met-d-M_VLDL_CE_pct	finn-b-KRA_PSY_ANXIETY	rs10822168	-0.110412	0.0512953	0.0313591
Cholesteryl esters to total lipids ratio in medium VLDL || id:met-d-M_VLDL_CE_pct	Anxiety disorders || id:finn-b-KRA_PSY_ANXIETY	met-d-M_VLDL_CE_pct	finn-b-KRA_PSY_ANXIETY	rs11075253	-0.100273	0.0508015	0.0484026
Cholesteryl esters to total lipids ratio in medium VLDL || id:met-d-M_VLDL_CE_pct	Anxiety disorders || id:finn-b-KRA_PSY_ANXIETY	met-d-M_VLDL_CE_pct	finn-b-KRA_PSY_ANXIETY	rs11122450	-0.10935	0.0511665	0.0325867
Cholesteryl esters to total lipids ratio in medium VLDL || id:met-d-M_VLDL_CE_pct	Anxiety disorders || id:finn-b-KRA_PSY_ANXIETY	met-d-M_VLDL_CE_pct	finn-b-KRA_PSY_ANXIETY	rs11231721	-0.102734	0.0513746	0.045532
Cholesteryl esters to total lipids ratio in medium VLDL || id:met-d-M_VLDL_CE_pct	Anxiety disorders || id:finn-b-KRA_PSY_ANXIETY	met-d-M_VLDL_CE_pct	finn-b-KRA_PSY_ANXIETY	rs11429307	-0.105918	0.0513022	0.0389614
Cholesteryl esters to total lipids ratio in medium VLDL || id:met-d-M_VLDL_CE_pct	Anxiety disorders || id:finn-b-KRA_PSY_ANXIETY	met-d-M_VLDL_CE_pct	finn-b-KRA_PSY_ANXIETY	rs11591147	-0.114685	0.053568	0.0322806
Cholesteryl esters to total lipids ratio in medium VLDL || id:met-d-M_VLDL_CE_pct	Anxiety disorders || id:finn-b-KRA_PSY_ANXIETY	met-d-M_VLDL_CE_pct	finn-b-KRA_PSY_ANXIETY	rs117733303	-0.104237	0.0516117	0.0434203
Cholesteryl esters to total lipids ratio in medium VLDL || id:met-d-M_VLDL_CE_pct	Anxiety disorders || id:finn-b-KRA_PSY_ANXIETY	met-d-M_VLDL_CE_pct	finn-b-KRA_PSY_ANXIETY	rs12212146	-0.11582	0.0493048	0.0188204
Cholesteryl esters to total lipids ratio in medium VLDL || id:met-d-M_VLDL_CE_pct	Anxiety disorders || id:finn-b-KRA_PSY_ANXIETY	met-d-M_VLDL_CE_pct	finn-b-KRA_PSY_ANXIETY	rs1260326	-0.106545	0.0529373	0.0441498
Cholesteryl esters to total lipids ratio in medium VLDL || id:met-d-M_VLDL_CE_pct	Anxiety disorders || id:finn-b-KRA_PSY_ANXIETY	met-d-M_VLDL_CE_pct	finn-b-KRA_PSY_ANXIETY	rs12740374	-0.116663	0.0509325	0.0219904
Cholesteryl esters to total lipids ratio in medium VLDL || id:met-d-M_VLDL_CE_pct	Anxiety disorders || id:finn-b-KRA_PSY_ANXIETY	met-d-M_VLDL_CE_pct	finn-b-KRA_PSY_ANXIETY	rs13108218	-0.102291	0.0510232	0.0449848
Cholesteryl esters to total lipids ratio in medium VLDL || id:met-d-M_VLDL_CE_pct	Anxiety disorders || id:finn-b-KRA_PSY_ANXIETY	met-d-M_VLDL_CE_pct	finn-b-KRA_PSY_ANXIETY	rs13150068	-0.106578	0.0509701	0.0365285
Cholesteryl esters to total lipids ratio in medium VLDL || id:met-d-M_VLDL_CE_pct	Anxiety disorders || id:finn-b-KRA_PSY_ANXIETY	met-d-M_VLDL_CE_pct	finn-b-KRA_PSY_ANXIETY	rs13282367	-0.112245	0.049691	0.0238916
Cholesteryl esters to total lipids ratio in medium VLDL || id:met-d-M_VLDL_CE_pct	Anxiety disorders || id:finn-b-KRA_PSY_ANXIETY	met-d-M_VLDL_CE_pct	finn-b-KRA_PSY_ANXIETY	rs13358429	-0.105914	0.0513974	0.0393336
Cholesteryl esters to total lipids ratio in medium VLDL || id:met-d-M_VLDL_CE_pct	Anxiety disorders || id:finn-b-KRA_PSY_ANXIETY	met-d-M_VLDL_CE_pct	finn-b-KRA_PSY_ANXIETY	rs13389219	-0.107693	0.0513373	0.0359278
Cholesteryl esters to total lipids ratio in medium VLDL || id:met-d-M_VLDL_CE_pct	Anxiety disorders || id:finn-b-KRA_PSY_ANXIETY	met-d-M_VLDL_CE_pct	finn-b-KRA_PSY_ANXIETY	rs144033177	-0.101648	0.0508534	0.0456244
Cholesteryl esters to total lipids ratio in medium VLDL || id:met-d-M_VLDL_CE_pct	Anxiety disorders || id:finn-b-KRA_PSY_ANXIETY	met-d-M_VLDL_CE_pct	finn-b-KRA_PSY_ANXIETY	rs147711004	-0.11131	0.0513297	0.0301182
Cholesteryl esters to total lipids ratio in medium VLDL || id:met-d-M_VLDL_CE_pct	Anxiety disorders || id:finn-b-KRA_PSY_ANXIETY	met-d-M_VLDL_CE_pct	finn-b-KRA_PSY_ANXIETY	rs150844304	-0.101556	0.0506817	0.0450916
Cholesteryl esters to total lipids ratio in medium VLDL || id:met-d-M_VLDL_CE_pct	Anxiety disorders || id:finn-b-KRA_PSY_ANXIETY	met-d-M_VLDL_CE_pct	finn-b-KRA_PSY_ANXIETY	rs150966173	-0.103833	0.0510784	0.0420705
Cholesteryl esters to total lipids ratio in medium VLDL || id:met-d-M_VLDL_CE_pct	Anxiety disorders || id:finn-b-KRA_PSY_ANXIETY	met-d-M_VLDL_CE_pct	finn-b-KRA_PSY_ANXIETY	rs1601935	-0.102915	0.0513619	0.0450991
Cholesteryl esters to total lipids ratio in medium VLDL || id:met-d-M_VLDL_CE_pct	Anxiety disorders || id:finn-b-KRA_PSY_ANXIETY	met-d-M_VLDL_CE_pct	finn-b-KRA_PSY_ANXIETY	rs174537	-0.0808999	0.051526	0.116397
Cholesteryl esters to total lipids ratio in medium VLDL || id:met-d-M_VLDL_CE_pct	Anxiety disorders || id:finn-b-KRA_PSY_ANXIETY	met-d-M_VLDL_CE_pct	finn-b-KRA_PSY_ANXIETY	rs17561950	-0.107484	0.0509428	0.0348674
Cholesteryl esters to total lipids ratio in medium VLDL || id:met-d-M_VLDL_CE_pct	Anxiety disorders || id:finn-b-KRA_PSY_ANXIETY	met-d-M_VLDL_CE_pct	finn-b-KRA_PSY_ANXIETY	rs1801689	-0.107354	0.051	0.0352925
Cholesteryl esters to total lipids ratio in medium VLDL || id:met-d-M_VLDL_CE_pct	Anxiety disorders || id:finn-b-KRA_PSY_ANXIETY	met-d-M_VLDL_CE_pct	finn-b-KRA_PSY_ANXIETY	rs1899951	-0.107372	0.0510109	0.0353016
Cholesteryl esters to total lipids ratio in medium VLDL || id:met-d-M_VLDL_CE_pct	Anxiety disorders || id:finn-b-KRA_PSY_ANXIETY	met-d-M_VLDL_CE_pct	finn-b-KRA_PSY_ANXIETY	rs2523764	-0.0984043	0.049687	0.0476493
Cholesteryl esters to total lipids ratio in medium VLDL || id:met-d-M_VLDL_CE_pct	Anxiety disorders || id:finn-b-KRA_PSY_ANXIETY	met-d-M_VLDL_CE_pct	finn-b-KRA_PSY_ANXIETY	rs2618566	-0.0987435	0.050574	0.0508842
Cholesteryl esters to total lipids ratio in medium VLDL || id:met-d-M_VLDL_CE_pct	Anxiety disorders || id:finn-b-KRA_PSY_ANXIETY	met-d-M_VLDL_CE_pct	finn-b-KRA_PSY_ANXIETY	rs2642438	-0.101306	0.0508032	0.0461415
Cholesteryl esters to total lipids ratio in medium VLDL || id:met-d-M_VLDL_CE_pct	Anxiety disorders || id:finn-b-KRA_PSY_ANXIETY	met-d-M_VLDL_CE_pct	finn-b-KRA_PSY_ANXIETY	rs28807203	-0.0959914	0.0511699	0.0606643
Cholesteryl esters to total lipids ratio in medium VLDL || id:met-d-M_VLDL_CE_pct	Anxiety disorders || id:finn-b-KRA_PSY_ANXIETY	met-d-M_VLDL_CE_pct	finn-b-KRA_PSY_ANXIETY	rs2925979	-0.104411	0.0513278	0.0419325
Cholesteryl esters to total lipids ratio in medium VLDL || id:met-d-M_VLDL_CE_pct	Anxiety disorders || id:finn-b-KRA_PSY_ANXIETY	met-d-M_VLDL_CE_pct	finn-b-KRA_PSY_ANXIETY	rs2943654	-0.110331	0.051356	0.031686
Cholesteryl esters to total lipids ratio in medium VLDL || id:met-d-M_VLDL_CE_pct	Anxiety disorders || id:finn-b-KRA_PSY_ANXIETY	met-d-M_VLDL_CE_pct	finn-b-KRA_PSY_ANXIETY	rs3129774	-0.104982	0.0513727	0.0409995
Cholesteryl esters to total lipids ratio in medium VLDL || id:met-d-M_VLDL_CE_pct	Anxiety disorders || id:finn-b-KRA_PSY_ANXIETY	met-d-M_VLDL_CE_pct	finn-b-KRA_PSY_ANXIETY	rs4336630	-0.101447	0.051479	0.0487648
Cholesteryl esters to total lipids ratio in medium VLDL || id:met-d-M_VLDL_CE_pct	Anxiety disorders || id:finn-b-KRA_PSY_ANXIETY	met-d-M_VLDL_CE_pct	finn-b-KRA_PSY_ANXIETY	rs4722551	-0.0958624	0.050923	0.0597686
Cholesteryl esters to total lipids ratio in medium VLDL || id:met-d-M_VLDL_CE_pct	Anxiety disorders || id:finn-b-KRA_PSY_ANXIETY	met-d-M_VLDL_CE_pct	finn-b-KRA_PSY_ANXIETY	rs4871624	-0.108299	0.050769	0.0329111
Cholesteryl esters to total lipids ratio in medium VLDL || id:met-d-M_VLDL_CE_pct	Anxiety disorders || id:finn-b-KRA_PSY_ANXIETY	met-d-M_VLDL_CE_pct	finn-b-KRA_PSY_ANXIETY	rs507666	-0.114824	0.0509716	0.0242777
Cholesteryl esters to total lipids ratio in medium VLDL || id:met-d-M_VLDL_CE_pct	Anxiety disorders || id:finn-b-KRA_PSY_ANXIETY	met-d-M_VLDL_CE_pct	finn-b-KRA_PSY_ANXIETY	rs59036878	-0.09617	0.0492511	0.0508616
Cholesteryl esters to total lipids ratio in medium VLDL || id:met-d-M_VLDL_CE_pct	Anxiety disorders || id:finn-b-KRA_PSY_ANXIETY	met-d-M_VLDL_CE_pct	finn-b-KRA_PSY_ANXIETY	rs6689335	-0.104165	0.0510789	0.0414209
Cholesteryl esters to total lipids ratio in medium VLDL || id:met-d-M_VLDL_CE_pct	Anxiety disorders || id:finn-b-KRA_PSY_ANXIETY	met-d-M_VLDL_CE_pct	finn-b-KRA_PSY_ANXIETY	rs679582	-0.0992289	0.0505747	0.0497595
Cholesteryl esters to total lipids ratio in medium VLDL || id:met-d-M_VLDL_CE_pct	Anxiety disorders || id:finn-b-KRA_PSY_ANXIETY	met-d-M_VLDL_CE_pct	finn-b-KRA_PSY_ANXIETY	rs6905288	-0.104613	0.0513204	0.0415069
Cholesteryl esters to total lipids ratio in medium VLDL || id:met-d-M_VLDL_CE_pct	Anxiety disorders || id:finn-b-KRA_PSY_ANXIETY	met-d-M_VLDL_CE_pct	finn-b-KRA_PSY_ANXIETY	rs693668	-0.104946	0.0511673	0.0402642
Cholesteryl esters to total lipids ratio in medium VLDL || id:met-d-M_VLDL_CE_pct	Anxiety disorders || id:finn-b-KRA_PSY_ANXIETY	met-d-M_VLDL_CE_pct	finn-b-KRA_PSY_ANXIETY	rs7134150	-0.105292	0.0510164	0.039029
Cholesteryl esters to total lipids ratio in medium VLDL || id:met-d-M_VLDL_CE_pct	Anxiety disorders || id:finn-b-KRA_PSY_ANXIETY	met-d-M_VLDL_CE_pct	finn-b-KRA_PSY_ANXIETY	rs72555385	-0.102891	0.0509009	0.0432388
Cholesteryl esters to total lipids ratio in medium VLDL || id:met-d-M_VLDL_CE_pct	Anxiety disorders || id:finn-b-KRA_PSY_ANXIETY	met-d-M_VLDL_CE_pct	finn-b-KRA_PSY_ANXIETY	rs72647336	-0.104009	0.0511484	0.0420043
Cholesteryl esters to total lipids ratio in medium VLDL || id:met-d-M_VLDL_CE_pct	Anxiety disorders || id:finn-b-KRA_PSY_ANXIETY	met-d-M_VLDL_CE_pct	finn-b-KRA_PSY_ANXIETY	rs72836561	-0.0994757	0.0517246	0.0544574
Cholesteryl esters to total lipids ratio in medium VLDL || id:met-d-M_VLDL_CE_pct	Anxiety disorders || id:finn-b-KRA_PSY_ANXIETY	met-d-M_VLDL_CE_pct	finn-b-KRA_PSY_ANXIETY	rs72959041	-0.110184	0.0507765	0.030009
Cholesteryl esters to total lipids ratio in medium VLDL || id:met-d-M_VLDL_CE_pct	Anxiety disorders || id:finn-b-KRA_PSY_ANXIETY	met-d-M_VLDL_CE_pct	finn-b-KRA_PSY_ANXIETY	rs73015021	-0.0945786	0.0516145	0.0668914
Cholesteryl esters to total lipids ratio in medium VLDL || id:met-d-M_VLDL_CE_pct	Anxiety disorders || id:finn-b-KRA_PSY_ANXIETY	met-d-M_VLDL_CE_pct	finn-b-KRA_PSY_ANXIETY	rs7359336	-0.10533	0.0511114	0.0393228
Cholesteryl esters to total lipids ratio in medium VLDL || id:met-d-M_VLDL_CE_pct	Anxiety disorders || id:finn-b-KRA_PSY_ANXIETY	met-d-M_VLDL_CE_pct	finn-b-KRA_PSY_ANXIETY	rs74747585	-0.105551	0.0509153	0.038166
Cholesteryl esters to total lipids ratio in medium VLDL || id:met-d-M_VLDL_CE_pct	Anxiety disorders || id:finn-b-KRA_PSY_ANXIETY	met-d-M_VLDL_CE_pct	finn-b-KRA_PSY_ANXIETY	rs7707394	-0.105619	0.0512345	0.0392579
Cholesteryl esters to total lipids ratio in medium VLDL || id:met-d-M_VLDL_CE_pct	Anxiety disorders || id:finn-b-KRA_PSY_ANXIETY	met-d-M_VLDL_CE_pct	finn-b-KRA_PSY_ANXIETY	rs77542162	-0.102959	0.0510245	0.0436095
Cholesteryl esters to total lipids ratio in medium VLDL || id:met-d-M_VLDL_CE_pct	Anxiety disorders || id:finn-b-KRA_PSY_ANXIETY	met-d-M_VLDL_CE_pct	finn-b-KRA_PSY_ANXIETY	rs78058190	-0.0977366	0.0511513	0.0560386
Cholesteryl esters to total lipids ratio in medium VLDL || id:met-d-M_VLDL_CE_pct	Anxiety disorders || id:finn-b-KRA_PSY_ANXIETY	met-d-M_VLDL_CE_pct	finn-b-KRA_PSY_ANXIETY	rs79598313	-0.108479	0.0510873	0.0337199
Cholesteryl esters to total lipids ratio in medium VLDL || id:met-d-M_VLDL_CE_pct	Anxiety disorders || id:finn-b-KRA_PSY_ANXIETY	met-d-M_VLDL_CE_pct	finn-b-KRA_PSY_ANXIETY	rs849327	-0.098236	0.0498533	0.048781
Cholesteryl esters to total lipids ratio in medium VLDL || id:met-d-M_VLDL_CE_pct	Anxiety disorders || id:finn-b-KRA_PSY_ANXIETY	met-d-M_VLDL_CE_pct	finn-b-KRA_PSY_ANXIETY	rs9584870	-0.0955362	0.0484624	0.0486843
Cholesteryl esters to total lipids ratio in medium VLDL || id:met-d-M_VLDL_CE_pct	Anxiety disorders || id:finn-b-KRA_PSY_ANXIETY	met-d-M_VLDL_CE_pct	finn-b-KRA_PSY_ANXIETY	All	-0.10479	0.0505423	0.0381432
Free cholesterol to total lipids ratio in medium VLDL || id:met-d-M_VLDL_FC_pct	Anxiety disorders || id:finn-b-KRA_PSY_ANXIETY	met-d-M_VLDL_FC_pct	finn-b-KRA_PSY_ANXIETY	rs10282584	-0.0914572	0.0440536	0.0378901
Free cholesterol to total lipids ratio in medium VLDL || id:met-d-M_VLDL_FC_pct	Anxiety disorders || id:finn-b-KRA_PSY_ANXIETY	met-d-M_VLDL_FC_pct	finn-b-KRA_PSY_ANXIETY	rs10455872	-0.0961647	0.0446509	0.0312635
Free cholesterol to total lipids ratio in medium VLDL || id:met-d-M_VLDL_FC_pct	Anxiety disorders || id:finn-b-KRA_PSY_ANXIETY	met-d-M_VLDL_FC_pct	finn-b-KRA_PSY_ANXIETY	rs1047964	-0.100487	0.0420055	0.0167466
Free cholesterol to total lipids ratio in medium VLDL || id:met-d-M_VLDL_FC_pct	Anxiety disorders || id:finn-b-KRA_PSY_ANXIETY	met-d-M_VLDL_FC_pct	finn-b-KRA_PSY_ANXIETY	rs10750766	-0.0911871	0.0440313	0.0383624
Free cholesterol to total lipids ratio in medium VLDL || id:met-d-M_VLDL_FC_pct	Anxiety disorders || id:finn-b-KRA_PSY_ANXIETY	met-d-M_VLDL_FC_pct	finn-b-KRA_PSY_ANXIETY	rs1077834	-0.122939	0.0418804	0.00333018
Free cholesterol to total lipids ratio in medium VLDL || id:met-d-M_VLDL_FC_pct	Anxiety disorders || id:finn-b-KRA_PSY_ANXIETY	met-d-M_VLDL_FC_pct	finn-b-KRA_PSY_ANXIETY	rs1081105	-0.0919303	0.0439921	0.0366445
Free cholesterol to total lipids ratio in medium VLDL || id:met-d-M_VLDL_FC_pct	Anxiety disorders || id:finn-b-KRA_PSY_ANXIETY	met-d-M_VLDL_FC_pct	finn-b-KRA_PSY_ANXIETY	rs11122450	-0.0960092	0.0438954	0.028726
Free cholesterol to total lipids ratio in medium VLDL || id:met-d-M_VLDL_FC_pct	Anxiety disorders || id:finn-b-KRA_PSY_ANXIETY	met-d-M_VLDL_FC_pct	finn-b-KRA_PSY_ANXIETY	rs11591147	-0.104839	0.0468068	0.0251031
Free cholesterol to total lipids ratio in medium VLDL || id:met-d-M_VLDL_FC_pct	Anxiety disorders || id:finn-b-KRA_PSY_ANXIETY	met-d-M_VLDL_FC_pct	finn-b-KRA_PSY_ANXIETY	rs11601507	-0.0961307	0.0436655	0.0276987
Free cholesterol to total lipids ratio in medium VLDL || id:met-d-M_VLDL_FC_pct	Anxiety disorders || id:finn-b-KRA_PSY_ANXIETY	met-d-M_VLDL_FC_pct	finn-b-KRA_PSY_ANXIETY	rs117733303	-0.091971	0.0441725	0.0373345
Free cholesterol to total lipids ratio in medium VLDL || id:met-d-M_VLDL_FC_pct	Anxiety disorders || id:finn-b-KRA_PSY_ANXIETY	met-d-M_VLDL_FC_pct	finn-b-KRA_PSY_ANXIETY	rs12151108	-0.0838816	0.0450822	0.0627955
Free cholesterol to total lipids ratio in medium VLDL || id:met-d-M_VLDL_FC_pct	Anxiety disorders || id:finn-b-KRA_PSY_ANXIETY	met-d-M_VLDL_FC_pct	finn-b-KRA_PSY_ANXIETY	rs12212146	-0.101383	0.0417746	0.015228
Free cholesterol to total lipids ratio in medium VLDL || id:met-d-M_VLDL_FC_pct	Anxiety disorders || id:finn-b-KRA_PSY_ANXIETY	met-d-M_VLDL_FC_pct	finn-b-KRA_PSY_ANXIETY	rs1260326	-0.0925282	0.0448646	0.039171
Free cholesterol to total lipids ratio in medium VLDL || id:met-d-M_VLDL_FC_pct	Anxiety disorders || id:finn-b-KRA_PSY_ANXIETY	met-d-M_VLDL_FC_pct	finn-b-KRA_PSY_ANXIETY	rs12740374	-0.106375	0.0437278	0.0149881
Free cholesterol to total lipids ratio in medium VLDL || id:met-d-M_VLDL_FC_pct	Anxiety disorders || id:finn-b-KRA_PSY_ANXIETY	met-d-M_VLDL_FC_pct	finn-b-KRA_PSY_ANXIETY	rs13229300	-0.0927133	0.0439802	0.035025
Free cholesterol to total lipids ratio in medium VLDL || id:met-d-M_VLDL_FC_pct	Anxiety disorders || id:finn-b-KRA_PSY_ANXIETY	met-d-M_VLDL_FC_pct	finn-b-KRA_PSY_ANXIETY	rs13358429	-0.0943942	0.044394	0.0334798
Free cholesterol to total lipids ratio in medium VLDL || id:met-d-M_VLDL_FC_pct	Anxiety disorders || id:finn-b-KRA_PSY_ANXIETY	met-d-M_VLDL_FC_pct	finn-b-KRA_PSY_ANXIETY	rs1532085	-0.0911036	0.0450775	0.0432751
Free cholesterol to total lipids ratio in medium VLDL || id:met-d-M_VLDL_FC_pct	Anxiety disorders || id:finn-b-KRA_PSY_ANXIETY	met-d-M_VLDL_FC_pct	finn-b-KRA_PSY_ANXIETY	rs174537	-0.0673685	0.0443898	0.129101
Free cholesterol to total lipids ratio in medium VLDL || id:met-d-M_VLDL_FC_pct	Anxiety disorders || id:finn-b-KRA_PSY_ANXIETY	met-d-M_VLDL_FC_pct	finn-b-KRA_PSY_ANXIETY	rs1801689	-0.0951952	0.0438547	0.0299544
Free cholesterol to total lipids ratio in medium VLDL || id:met-d-M_VLDL_FC_pct	Anxiety disorders || id:finn-b-KRA_PSY_ANXIETY	met-d-M_VLDL_FC_pct	finn-b-KRA_PSY_ANXIETY	rs183130	-0.0989697	0.0439472	0.0243215
Free cholesterol to total lipids ratio in medium VLDL || id:met-d-M_VLDL_FC_pct	Anxiety disorders || id:finn-b-KRA_PSY_ANXIETY	met-d-M_VLDL_FC_pct	finn-b-KRA_PSY_ANXIETY	rs1899951	-0.0951157	0.043859	0.0301076
Free cholesterol to total lipids ratio in medium VLDL || id:met-d-M_VLDL_FC_pct	Anxiety disorders || id:finn-b-KRA_PSY_ANXIETY	met-d-M_VLDL_FC_pct	finn-b-KRA_PSY_ANXIETY	rs190543502	-0.0912987	0.0437641	0.0369647
Free cholesterol to total lipids ratio in medium VLDL || id:met-d-M_VLDL_FC_pct	Anxiety disorders || id:finn-b-KRA_PSY_ANXIETY	met-d-M_VLDL_FC_pct	finn-b-KRA_PSY_ANXIETY	rs2519093	-0.103788	0.0437959	0.0177974
Free cholesterol to total lipids ratio in medium VLDL || id:met-d-M_VLDL_FC_pct	Anxiety disorders || id:finn-b-KRA_PSY_ANXIETY	met-d-M_VLDL_FC_pct	finn-b-KRA_PSY_ANXIETY	rs2523764	-0.086262	0.0422913	0.041379
Free cholesterol to total lipids ratio in medium VLDL || id:met-d-M_VLDL_FC_pct	Anxiety disorders || id:finn-b-KRA_PSY_ANXIETY	met-d-M_VLDL_FC_pct	finn-b-KRA_PSY_ANXIETY	rs2569550	-0.0900464	0.0438839	0.0401773
Free cholesterol to total lipids ratio in medium VLDL || id:met-d-M_VLDL_FC_pct	Anxiety disorders || id:finn-b-KRA_PSY_ANXIETY	met-d-M_VLDL_FC_pct	finn-b-KRA_PSY_ANXIETY	rs261265	-0.0925656	0.0440146	0.0354602
Free cholesterol to total lipids ratio in medium VLDL || id:met-d-M_VLDL_FC_pct	Anxiety disorders || id:finn-b-KRA_PSY_ANXIETY	met-d-M_VLDL_FC_pct	finn-b-KRA_PSY_ANXIETY	rs2618566	-0.0871116	0.0432965	0.0442225
Free cholesterol to total lipids ratio in medium VLDL || id:met-d-M_VLDL_FC_pct	Anxiety disorders || id:finn-b-KRA_PSY_ANXIETY	met-d-M_VLDL_FC_pct	finn-b-KRA_PSY_ANXIETY	rs2642438	-0.089294	0.0436571	0.0408207
Free cholesterol to total lipids ratio in medium VLDL || id:met-d-M_VLDL_FC_pct	Anxiety disorders || id:finn-b-KRA_PSY_ANXIETY	met-d-M_VLDL_FC_pct	finn-b-KRA_PSY_ANXIETY	rs28454618	-0.0882063	0.0432178	0.0412539
Free cholesterol to total lipids ratio in medium VLDL || id:met-d-M_VLDL_FC_pct	Anxiety disorders || id:finn-b-KRA_PSY_ANXIETY	met-d-M_VLDL_FC_pct	finn-b-KRA_PSY_ANXIETY	rs28807203	-0.0846126	0.0438161	0.0534727
Free cholesterol to total lipids ratio in medium VLDL || id:met-d-M_VLDL_FC_pct	Anxiety disorders || id:finn-b-KRA_PSY_ANXIETY	met-d-M_VLDL_FC_pct	finn-b-KRA_PSY_ANXIETY	rs2925979	-0.092354	0.0440817	0.0361655
Free cholesterol to total lipids ratio in medium VLDL || id:met-d-M_VLDL_FC_pct	Anxiety disorders || id:finn-b-KRA_PSY_ANXIETY	met-d-M_VLDL_FC_pct	finn-b-KRA_PSY_ANXIETY	rs2927468	-0.0910468	0.044273	0.0397359
Free cholesterol to total lipids ratio in medium VLDL || id:met-d-M_VLDL_FC_pct	Anxiety disorders || id:finn-b-KRA_PSY_ANXIETY	met-d-M_VLDL_FC_pct	finn-b-KRA_PSY_ANXIETY	rs3127580	-0.0889996	0.0433453	0.0400463
Free cholesterol to total lipids ratio in medium VLDL || id:met-d-M_VLDL_FC_pct	Anxiety disorders || id:finn-b-KRA_PSY_ANXIETY	met-d-M_VLDL_FC_pct	finn-b-KRA_PSY_ANXIETY	rs3129774	-0.0929003	0.0441882	0.0355203
Free cholesterol to total lipids ratio in medium VLDL || id:met-d-M_VLDL_FC_pct	Anxiety disorders || id:finn-b-KRA_PSY_ANXIETY	met-d-M_VLDL_FC_pct	finn-b-KRA_PSY_ANXIETY	rs3809868	-0.0966004	0.0437332	0.0271844
Free cholesterol to total lipids ratio in medium VLDL || id:met-d-M_VLDL_FC_pct	Anxiety disorders || id:finn-b-KRA_PSY_ANXIETY	met-d-M_VLDL_FC_pct	finn-b-KRA_PSY_ANXIETY	rs3936510	-0.0915097	0.043979	0.037456
Free cholesterol to total lipids ratio in medium VLDL || id:met-d-M_VLDL_FC_pct	Anxiety disorders || id:finn-b-KRA_PSY_ANXIETY	met-d-M_VLDL_FC_pct	finn-b-KRA_PSY_ANXIETY	rs4336630	-0.0903485	0.0439279	0.0397107
Free cholesterol to total lipids ratio in medium VLDL || id:met-d-M_VLDL_FC_pct	Anxiety disorders || id:finn-b-KRA_PSY_ANXIETY	met-d-M_VLDL_FC_pct	finn-b-KRA_PSY_ANXIETY	rs4722551	-0.0849944	0.0434801	0.0506079
Free cholesterol to total lipids ratio in medium VLDL || id:met-d-M_VLDL_FC_pct	Anxiety disorders || id:finn-b-KRA_PSY_ANXIETY	met-d-M_VLDL_FC_pct	finn-b-KRA_PSY_ANXIETY	rs653178	-0.0926205	0.0440612	0.0355458
Free cholesterol to total lipids ratio in medium VLDL || id:met-d-M_VLDL_FC_pct	Anxiety disorders || id:finn-b-KRA_PSY_ANXIETY	met-d-M_VLDL_FC_pct	finn-b-KRA_PSY_ANXIETY	rs6583899	-0.0921828	0.0440222	0.0362593
Free cholesterol to total lipids ratio in medium VLDL || id:met-d-M_VLDL_FC_pct	Anxiety disorders || id:finn-b-KRA_PSY_ANXIETY	met-d-M_VLDL_FC_pct	finn-b-KRA_PSY_ANXIETY	rs6905288	-0.0925381	0.0441016	0.035879
Free cholesterol to total lipids ratio in medium VLDL || id:met-d-M_VLDL_FC_pct	Anxiety disorders || id:finn-b-KRA_PSY_ANXIETY	met-d-M_VLDL_FC_pct	finn-b-KRA_PSY_ANXIETY	rs693668	-0.0931223	0.0440991	0.0347154
Free cholesterol to total lipids ratio in medium VLDL || id:met-d-M_VLDL_FC_pct	Anxiety disorders || id:finn-b-KRA_PSY_ANXIETY	met-d-M_VLDL_FC_pct	finn-b-KRA_PSY_ANXIETY	rs7007394	-0.0954403	0.0439581	0.0299189
Free cholesterol to total lipids ratio in medium VLDL || id:met-d-M_VLDL_FC_pct	Anxiety disorders || id:finn-b-KRA_PSY_ANXIETY	met-d-M_VLDL_FC_pct	finn-b-KRA_PSY_ANXIETY	rs72836561	-0.088171	0.0441887	0.0460069
Free cholesterol to total lipids ratio in medium VLDL || id:met-d-M_VLDL_FC_pct	Anxiety disorders || id:finn-b-KRA_PSY_ANXIETY	met-d-M_VLDL_FC_pct	finn-b-KRA_PSY_ANXIETY	rs7707394	-0.0938603	0.0441698	0.0335874
Free cholesterol to total lipids ratio in medium VLDL || id:met-d-M_VLDL_FC_pct	Anxiety disorders || id:finn-b-KRA_PSY_ANXIETY	met-d-M_VLDL_FC_pct	finn-b-KRA_PSY_ANXIETY	rs77542162	-0.0909387	0.0439541	0.0385511
Free cholesterol to total lipids ratio in medium VLDL || id:met-d-M_VLDL_FC_pct	Anxiety disorders || id:finn-b-KRA_PSY_ANXIETY	met-d-M_VLDL_FC_pct	finn-b-KRA_PSY_ANXIETY	rs78058190	-0.0869566	0.0436974	0.046594
Free cholesterol to total lipids ratio in medium VLDL || id:met-d-M_VLDL_FC_pct	Anxiety disorders || id:finn-b-KRA_PSY_ANXIETY	met-d-M_VLDL_FC_pct	finn-b-KRA_PSY_ANXIETY	rs8029570	-0.0944759	0.0438736	0.0312899
Free cholesterol to total lipids ratio in medium VLDL || id:met-d-M_VLDL_FC_pct	Anxiety disorders || id:finn-b-KRA_PSY_ANXIETY	met-d-M_VLDL_FC_pct	finn-b-KRA_PSY_ANXIETY	rs8103315	-0.0960688	0.0440538	0.0292045
Free cholesterol to total lipids ratio in medium VLDL || id:met-d-M_VLDL_FC_pct	Anxiety disorders || id:finn-b-KRA_PSY_ANXIETY	met-d-M_VLDL_FC_pct	finn-b-KRA_PSY_ANXIETY	rs849327	-0.086718	0.0424359	0.0410026
Free cholesterol to total lipids ratio in medium VLDL || id:met-d-M_VLDL_FC_pct	Anxiety disorders || id:finn-b-KRA_PSY_ANXIETY	met-d-M_VLDL_FC_pct	finn-b-KRA_PSY_ANXIETY	rs934197	-0.0919747	0.04448	0.0386611
Free cholesterol to total lipids ratio in medium VLDL || id:met-d-M_VLDL_FC_pct	Anxiety disorders || id:finn-b-KRA_PSY_ANXIETY	met-d-M_VLDL_FC_pct	finn-b-KRA_PSY_ANXIETY	All	-0.0929064	0.0434491	0.0324939
Triglycerides to total lipids ratio in medium VLDL || id:met-d-M_VLDL_TG_pct	Anxiety disorders || id:finn-b-KRA_PSY_ANXIETY	met-d-M_VLDL_TG_pct	finn-b-KRA_PSY_ANXIETY	rs10455872	0.103316	0.0496677	0.0375115
Triglycerides to total lipids ratio in medium VLDL || id:met-d-M_VLDL_TG_pct	Anxiety disorders || id:finn-b-KRA_PSY_ANXIETY	met-d-M_VLDL_TG_pct	finn-b-KRA_PSY_ANXIETY	rs1047964	0.109721	0.0470203	0.0196224
Triglycerides to total lipids ratio in medium VLDL || id:met-d-M_VLDL_TG_pct	Anxiety disorders || id:finn-b-KRA_PSY_ANXIETY	met-d-M_VLDL_TG_pct	finn-b-KRA_PSY_ANXIETY	rs10750766	0.0975365	0.0489025	0.0460963
Triglycerides to total lipids ratio in medium VLDL || id:met-d-M_VLDL_TG_pct	Anxiety disorders || id:finn-b-KRA_PSY_ANXIETY	met-d-M_VLDL_TG_pct	finn-b-KRA_PSY_ANXIETY	rs10773049	0.102247	0.0485818	0.0353227
Triglycerides to total lipids ratio in medium VLDL || id:met-d-M_VLDL_TG_pct	Anxiety disorders || id:finn-b-KRA_PSY_ANXIETY	met-d-M_VLDL_TG_pct	finn-b-KRA_PSY_ANXIETY	rs1077834	0.125789	0.0469987	0.0074412
Triglycerides to total lipids ratio in medium VLDL || id:met-d-M_VLDL_TG_pct	Anxiety disorders || id:finn-b-KRA_PSY_ANXIETY	met-d-M_VLDL_TG_pct	finn-b-KRA_PSY_ANXIETY	rs11075253	0.0949327	0.0484562	0.0500958
Triglycerides to total lipids ratio in medium VLDL || id:met-d-M_VLDL_TG_pct	Anxiety disorders || id:finn-b-KRA_PSY_ANXIETY	met-d-M_VLDL_TG_pct	finn-b-KRA_PSY_ANXIETY	rs11122450	0.103115	0.0487946	0.034579
Triglycerides to total lipids ratio in medium VLDL || id:met-d-M_VLDL_TG_pct	Anxiety disorders || id:finn-b-KRA_PSY_ANXIETY	met-d-M_VLDL_TG_pct	finn-b-KRA_PSY_ANXIETY	rs11429307	0.100121	0.0489401	0.0407782
Triglycerides to total lipids ratio in medium VLDL || id:met-d-M_VLDL_TG_pct	Anxiety disorders || id:finn-b-KRA_PSY_ANXIETY	met-d-M_VLDL_TG_pct	finn-b-KRA_PSY_ANXIETY	rs11591147	0.111577	0.0518443	0.0313852
Triglycerides to total lipids ratio in medium VLDL || id:met-d-M_VLDL_TG_pct	Anxiety disorders || id:finn-b-KRA_PSY_ANXIETY	met-d-M_VLDL_TG_pct	finn-b-KRA_PSY_ANXIETY	rs11601507	0.102538	0.0485167	0.0345624
Triglycerides to total lipids ratio in medium VLDL || id:met-d-M_VLDL_TG_pct	Anxiety disorders || id:finn-b-KRA_PSY_ANXIETY	met-d-M_VLDL_TG_pct	finn-b-KRA_PSY_ANXIETY	rs117733303	0.0985099	0.0491533	0.0450555
Triglycerides to total lipids ratio in medium VLDL || id:met-d-M_VLDL_TG_pct	Anxiety disorders || id:finn-b-KRA_PSY_ANXIETY	met-d-M_VLDL_TG_pct	finn-b-KRA_PSY_ANXIETY	rs12151108	0.0902841	0.0498975	0.0703904
Triglycerides to total lipids ratio in medium VLDL || id:met-d-M_VLDL_TG_pct	Anxiety disorders || id:finn-b-KRA_PSY_ANXIETY	met-d-M_VLDL_TG_pct	finn-b-KRA_PSY_ANXIETY	rs12212146	0.109047	0.0468106	0.0198307
Triglycerides to total lipids ratio in medium VLDL || id:met-d-M_VLDL_TG_pct	Anxiety disorders || id:finn-b-KRA_PSY_ANXIETY	met-d-M_VLDL_TG_pct	finn-b-KRA_PSY_ANXIETY	rs1260326	0.0999	0.0502019	0.0465947
Triglycerides to total lipids ratio in medium VLDL || id:met-d-M_VLDL_TG_pct	Anxiety disorders || id:finn-b-KRA_PSY_ANXIETY	met-d-M_VLDL_TG_pct	finn-b-KRA_PSY_ANXIETY	rs12740374	0.112958	0.0486846	0.0203306
Triglycerides to total lipids ratio in medium VLDL || id:met-d-M_VLDL_TG_pct	Anxiety disorders || id:finn-b-KRA_PSY_ANXIETY	met-d-M_VLDL_TG_pct	finn-b-KRA_PSY_ANXIETY	rs13358429	0.1008	0.0492216	0.0405726
Triglycerides to total lipids ratio in medium VLDL || id:met-d-M_VLDL_TG_pct	Anxiety disorders || id:finn-b-KRA_PSY_ANXIETY	met-d-M_VLDL_TG_pct	finn-b-KRA_PSY_ANXIETY	rs144033177	0.0963509	0.0485191	0.0470516
Triglycerides to total lipids ratio in medium VLDL || id:met-d-M_VLDL_TG_pct	Anxiety disorders || id:finn-b-KRA_PSY_ANXIETY	met-d-M_VLDL_TG_pct	finn-b-KRA_PSY_ANXIETY	rs147711004	0.105989	0.0490396	0.030673
Triglycerides to total lipids ratio in medium VLDL || id:met-d-M_VLDL_TG_pct	Anxiety disorders || id:finn-b-KRA_PSY_ANXIETY	met-d-M_VLDL_TG_pct	finn-b-KRA_PSY_ANXIETY	rs150966173	0.098319	0.048854	0.0441665
Triglycerides to total lipids ratio in medium VLDL || id:met-d-M_VLDL_TG_pct	Anxiety disorders || id:finn-b-KRA_PSY_ANXIETY	met-d-M_VLDL_TG_pct	finn-b-KRA_PSY_ANXIETY	rs1532085	0.0971778	0.0496242	0.0501978
Triglycerides to total lipids ratio in medium VLDL || id:met-d-M_VLDL_TG_pct	Anxiety disorders || id:finn-b-KRA_PSY_ANXIETY	met-d-M_VLDL_TG_pct	finn-b-KRA_PSY_ANXIETY	rs174537	0.0752483	0.0490334	0.124874
Triglycerides to total lipids ratio in medium VLDL || id:met-d-M_VLDL_TG_pct	Anxiety disorders || id:finn-b-KRA_PSY_ANXIETY	met-d-M_VLDL_TG_pct	finn-b-KRA_PSY_ANXIETY	rs1801689	0.101917	0.0487109	0.0364139
Triglycerides to total lipids ratio in medium VLDL || id:met-d-M_VLDL_TG_pct	Anxiety disorders || id:finn-b-KRA_PSY_ANXIETY	met-d-M_VLDL_TG_pct	finn-b-KRA_PSY_ANXIETY	rs183130	0.104311	0.0487249	0.0322885
Triglycerides to total lipids ratio in medium VLDL || id:met-d-M_VLDL_TG_pct	Anxiety disorders || id:finn-b-KRA_PSY_ANXIETY	met-d-M_VLDL_TG_pct	finn-b-KRA_PSY_ANXIETY	rs1899951	0.101828	0.0487138	0.0365882
Triglycerides to total lipids ratio in medium VLDL || id:met-d-M_VLDL_TG_pct	Anxiety disorders || id:finn-b-KRA_PSY_ANXIETY	met-d-M_VLDL_TG_pct	finn-b-KRA_PSY_ANXIETY	rs190543502	0.0975185	0.0486305	0.0449315
Triglycerides to total lipids ratio in medium VLDL || id:met-d-M_VLDL_TG_pct	Anxiety disorders || id:finn-b-KRA_PSY_ANXIETY	met-d-M_VLDL_TG_pct	finn-b-KRA_PSY_ANXIETY	rs1936805	0.098023	0.048796	0.0445549
Triglycerides to total lipids ratio in medium VLDL || id:met-d-M_VLDL_TG_pct	Anxiety disorders || id:finn-b-KRA_PSY_ANXIETY	met-d-M_VLDL_TG_pct	finn-b-KRA_PSY_ANXIETY	rs2239725	0.0986574	0.048858	0.0434592
Triglycerides to total lipids ratio in medium VLDL || id:met-d-M_VLDL_TG_pct	Anxiety disorders || id:finn-b-KRA_PSY_ANXIETY	met-d-M_VLDL_TG_pct	finn-b-KRA_PSY_ANXIETY	rs2519093	0.110432	0.0487294	0.0234367
Triglycerides to total lipids ratio in medium VLDL || id:met-d-M_VLDL_TG_pct	Anxiety disorders || id:finn-b-KRA_PSY_ANXIETY	met-d-M_VLDL_TG_pct	finn-b-KRA_PSY_ANXIETY	rs2523764	0.0925317	0.047277	0.0503211
Triglycerides to total lipids ratio in medium VLDL || id:met-d-M_VLDL_TG_pct	Anxiety disorders || id:finn-b-KRA_PSY_ANXIETY	met-d-M_VLDL_TG_pct	finn-b-KRA_PSY_ANXIETY	rs2618566	0.0931651	0.048233	0.0534131
Triglycerides to total lipids ratio in medium VLDL || id:met-d-M_VLDL_TG_pct	Anxiety disorders || id:finn-b-KRA_PSY_ANXIETY	met-d-M_VLDL_TG_pct	finn-b-KRA_PSY_ANXIETY	rs2642438	0.0957454	0.0485035	0.048383
Triglycerides to total lipids ratio in medium VLDL || id:met-d-M_VLDL_TG_pct	Anxiety disorders || id:finn-b-KRA_PSY_ANXIETY	met-d-M_VLDL_TG_pct	finn-b-KRA_PSY_ANXIETY	rs28807203	0.0903252	0.0488604	0.0645102
Triglycerides to total lipids ratio in medium VLDL || id:met-d-M_VLDL_TG_pct	Anxiety disorders || id:finn-b-KRA_PSY_ANXIETY	met-d-M_VLDL_TG_pct	finn-b-KRA_PSY_ANXIETY	rs2925979	0.0988614	0.0489907	0.0435952
Triglycerides to total lipids ratio in medium VLDL || id:met-d-M_VLDL_TG_pct	Anxiety disorders || id:finn-b-KRA_PSY_ANXIETY	met-d-M_VLDL_TG_pct	finn-b-KRA_PSY_ANXIETY	rs2972143	0.104116	0.0489704	0.033495
Triglycerides to total lipids ratio in medium VLDL || id:met-d-M_VLDL_TG_pct	Anxiety disorders || id:finn-b-KRA_PSY_ANXIETY	met-d-M_VLDL_TG_pct	finn-b-KRA_PSY_ANXIETY	rs3127580	0.0954596	0.0482153	0.047719
Triglycerides to total lipids ratio in medium VLDL || id:met-d-M_VLDL_TG_pct	Anxiety disorders || id:finn-b-KRA_PSY_ANXIETY	met-d-M_VLDL_TG_pct	finn-b-KRA_PSY_ANXIETY	rs3129774	0.0995079	0.0490964	0.0426842
Triglycerides to total lipids ratio in medium VLDL || id:met-d-M_VLDL_TG_pct	Anxiety disorders || id:finn-b-KRA_PSY_ANXIETY	met-d-M_VLDL_TG_pct	finn-b-KRA_PSY_ANXIETY	rs34171564	0.102223	0.0488537	0.0363991
Triglycerides to total lipids ratio in medium VLDL || id:met-d-M_VLDL_TG_pct	Anxiety disorders || id:finn-b-KRA_PSY_ANXIETY	met-d-M_VLDL_TG_pct	finn-b-KRA_PSY_ANXIETY	rs35163364	0.101376	0.0486711	0.0372622
Triglycerides to total lipids ratio in medium VLDL || id:met-d-M_VLDL_TG_pct	Anxiety disorders || id:finn-b-KRA_PSY_ANXIETY	met-d-M_VLDL_TG_pct	finn-b-KRA_PSY_ANXIETY	rs3809868	0.103052	0.0485868	0.0339228
Triglycerides to total lipids ratio in medium VLDL || id:met-d-M_VLDL_TG_pct	Anxiety disorders || id:finn-b-KRA_PSY_ANXIETY	met-d-M_VLDL_TG_pct	finn-b-KRA_PSY_ANXIETY	rs4336630	0.0962829	0.048944	0.0491593
Triglycerides to total lipids ratio in medium VLDL || id:met-d-M_VLDL_TG_pct	Anxiety disorders || id:finn-b-KRA_PSY_ANXIETY	met-d-M_VLDL_TG_pct	finn-b-KRA_PSY_ANXIETY	rs4722551	0.0905849	0.0485176	0.0618942
Triglycerides to total lipids ratio in medium VLDL || id:met-d-M_VLDL_TG_pct	Anxiety disorders || id:finn-b-KRA_PSY_ANXIETY	met-d-M_VLDL_TG_pct	finn-b-KRA_PSY_ANXIETY	rs653178	0.099054	0.0488819	0.0427242
Triglycerides to total lipids ratio in medium VLDL || id:met-d-M_VLDL_TG_pct	Anxiety disorders || id:finn-b-KRA_PSY_ANXIETY	met-d-M_VLDL_TG_pct	finn-b-KRA_PSY_ANXIETY	rs679582	0.0946129	0.0481203	0.0492784
Triglycerides to total lipids ratio in medium VLDL || id:met-d-M_VLDL_TG_pct	Anxiety disorders || id:finn-b-KRA_PSY_ANXIETY	met-d-M_VLDL_TG_pct	finn-b-KRA_PSY_ANXIETY	rs6905288	0.0990606	0.0489931	0.0431835
Triglycerides to total lipids ratio in medium VLDL || id:met-d-M_VLDL_TG_pct	Anxiety disorders || id:finn-b-KRA_PSY_ANXIETY	met-d-M_VLDL_TG_pct	finn-b-KRA_PSY_ANXIETY	rs693668	0.0995606	0.0489214	0.0418395
Triglycerides to total lipids ratio in medium VLDL || id:met-d-M_VLDL_TG_pct	Anxiety disorders || id:finn-b-KRA_PSY_ANXIETY	met-d-M_VLDL_TG_pct	finn-b-KRA_PSY_ANXIETY	rs6953523	0.0977323	0.0487399	0.0449438
Triglycerides to total lipids ratio in medium VLDL || id:met-d-M_VLDL_TG_pct	Anxiety disorders || id:finn-b-KRA_PSY_ANXIETY	met-d-M_VLDL_TG_pct	finn-b-KRA_PSY_ANXIETY	rs72555385	0.0976337	0.0485768	0.0444437
Triglycerides to total lipids ratio in medium VLDL || id:met-d-M_VLDL_TG_pct	Anxiety disorders || id:finn-b-KRA_PSY_ANXIETY	met-d-M_VLDL_TG_pct	finn-b-KRA_PSY_ANXIETY	rs72647336	0.0985797	0.0488114	0.0434244
Triglycerides to total lipids ratio in medium VLDL || id:met-d-M_VLDL_TG_pct	Anxiety disorders || id:finn-b-KRA_PSY_ANXIETY	met-d-M_VLDL_TG_pct	finn-b-KRA_PSY_ANXIETY	rs72836561	0.0941043	0.0492876	0.0562249
Triglycerides to total lipids ratio in medium VLDL || id:met-d-M_VLDL_TG_pct	Anxiety disorders || id:finn-b-KRA_PSY_ANXIETY	met-d-M_VLDL_TG_pct	finn-b-KRA_PSY_ANXIETY	rs74747585	0.100178	0.0486354	0.0394201
Triglycerides to total lipids ratio in medium VLDL || id:met-d-M_VLDL_TG_pct	Anxiety disorders || id:finn-b-KRA_PSY_ANXIETY	met-d-M_VLDL_TG_pct	finn-b-KRA_PSY_ANXIETY	rs7707394	0.100337	0.0490058	0.0406133
Triglycerides to total lipids ratio in medium VLDL || id:met-d-M_VLDL_TG_pct	Anxiety disorders || id:finn-b-KRA_PSY_ANXIETY	met-d-M_VLDL_TG_pct	finn-b-KRA_PSY_ANXIETY	rs77542162	0.0973541	0.0487837	0.0459745
Triglycerides to total lipids ratio in medium VLDL || id:met-d-M_VLDL_TG_pct	Anxiety disorders || id:finn-b-KRA_PSY_ANXIETY	met-d-M_VLDL_TG_pct	finn-b-KRA_PSY_ANXIETY	rs78058190	0.0926908	0.0487059	0.0570311
Triglycerides to total lipids ratio in medium VLDL || id:met-d-M_VLDL_TG_pct	Anxiety disorders || id:finn-b-KRA_PSY_ANXIETY	met-d-M_VLDL_TG_pct	finn-b-KRA_PSY_ANXIETY	rs849327	0.0927127	0.0474313	0.0506215
Triglycerides to total lipids ratio in medium VLDL || id:met-d-M_VLDL_TG_pct	Anxiety disorders || id:finn-b-KRA_PSY_ANXIETY	met-d-M_VLDL_TG_pct	finn-b-KRA_PSY_ANXIETY	rs9584870	0.0903447	0.045846	0.0487681
Triglycerides to total lipids ratio in medium VLDL || id:met-d-M_VLDL_TG_pct	Anxiety disorders || id:finn-b-KRA_PSY_ANXIETY	met-d-M_VLDL_TG_pct	finn-b-KRA_PSY_ANXIETY	All	0.0993504	0.0482508	0.0394903
Phenylalanine || id:met-d-Phe	Anxiety disorders || id:finn-b-KRA_PSY_ANXIETY	met-d-Phe	finn-b-KRA_PSY_ANXIETY	rs1498694	0.366687	0.168771	0.0298038
Phenylalanine || id:met-d-Phe	Anxiety disorders || id:finn-b-KRA_PSY_ANXIETY	met-d-Phe	finn-b-KRA_PSY_ANXIETY	rs17253619	0.215511	0.120902	0.0746632
Phenylalanine || id:met-d-Phe	Anxiety disorders || id:finn-b-KRA_PSY_ANXIETY	met-d-Phe	finn-b-KRA_PSY_ANXIETY	rs4781730	0.219452	0.110771	0.0475772
Phenylalanine || id:met-d-Phe	Anxiety disorders || id:finn-b-KRA_PSY_ANXIETY	met-d-Phe	finn-b-KRA_PSY_ANXIETY	rs715	0.196063	0.116517	0.0924338
Phenylalanine || id:met-d-Phe	Anxiety disorders || id:finn-b-KRA_PSY_ANXIETY	met-d-Phe	finn-b-KRA_PSY_ANXIETY	rs7969789	0.154778	0.107699	0.15068
Phenylalanine || id:met-d-Phe	Anxiety disorders || id:finn-b-KRA_PSY_ANXIETY	met-d-Phe	finn-b-KRA_PSY_ANXIETY	rs9467618	0.172024	0.0856369	0.0445627
Phenylalanine || id:met-d-Phe	Anxiety disorders || id:finn-b-KRA_PSY_ANXIETY	met-d-Phe	finn-b-KRA_PSY_ANXIETY	All	0.204332	0.103904	0.0492346
Cholesterol to total lipids ratio in small VLDL || id:met-d-S_VLDL_C_pct	Anxiety disorders || id:finn-b-KRA_PSY_ANXIETY	met-d-S_VLDL_C_pct	finn-b-KRA_PSY_ANXIETY	rs1037116	-0.0900007	0.0391822	0.0216201
Cholesterol to total lipids ratio in small VLDL || id:met-d-S_VLDL_C_pct	Anxiety disorders || id:finn-b-KRA_PSY_ANXIETY	met-d-S_VLDL_C_pct	finn-b-KRA_PSY_ANXIETY	rs10455872	-0.0920422	0.0397917	0.0207172
Cholesterol to total lipids ratio in small VLDL || id:met-d-S_VLDL_C_pct	Anxiety disorders || id:finn-b-KRA_PSY_ANXIETY	met-d-S_VLDL_C_pct	finn-b-KRA_PSY_ANXIETY	rs10750766	-0.0871369	0.0391802	0.0261484
Cholesterol to total lipids ratio in small VLDL || id:met-d-S_VLDL_C_pct	Anxiety disorders || id:finn-b-KRA_PSY_ANXIETY	met-d-S_VLDL_C_pct	finn-b-KRA_PSY_ANXIETY	rs1081105	-0.0877565	0.0392531	0.0253744
Cholesterol to total lipids ratio in small VLDL || id:met-d-S_VLDL_C_pct	Anxiety disorders || id:finn-b-KRA_PSY_ANXIETY	met-d-S_VLDL_C_pct	finn-b-KRA_PSY_ANXIETY	rs11066120	-0.0835681	0.0384722	0.0298428
Cholesterol to total lipids ratio in small VLDL || id:met-d-S_VLDL_C_pct	Anxiety disorders || id:finn-b-KRA_PSY_ANXIETY	met-d-S_VLDL_C_pct	finn-b-KRA_PSY_ANXIETY	rs11231721	-0.0869299	0.0392221	0.0266676
Cholesterol to total lipids ratio in small VLDL || id:met-d-S_VLDL_C_pct	Anxiety disorders || id:finn-b-KRA_PSY_ANXIETY	met-d-S_VLDL_C_pct	finn-b-KRA_PSY_ANXIETY	rs11591147	-0.102146	0.0420594	0.0151568
Cholesterol to total lipids ratio in small VLDL || id:met-d-S_VLDL_C_pct	Anxiety disorders || id:finn-b-KRA_PSY_ANXIETY	met-d-S_VLDL_C_pct	finn-b-KRA_PSY_ANXIETY	rs11601507	-0.0919867	0.038825	0.0178233
Cholesterol to total lipids ratio in small VLDL || id:met-d-S_VLDL_C_pct	Anxiety disorders || id:finn-b-KRA_PSY_ANXIETY	met-d-S_VLDL_C_pct	finn-b-KRA_PSY_ANXIETY	rs117733303	-0.0878577	0.0393712	0.0256465
Cholesterol to total lipids ratio in small VLDL || id:met-d-S_VLDL_C_pct	Anxiety disorders || id:finn-b-KRA_PSY_ANXIETY	met-d-S_VLDL_C_pct	finn-b-KRA_PSY_ANXIETY	rs11971790	-0.0884501	0.0391855	0.0239945
Cholesterol to total lipids ratio in small VLDL || id:met-d-S_VLDL_C_pct	Anxiety disorders || id:finn-b-KRA_PSY_ANXIETY	met-d-S_VLDL_C_pct	finn-b-KRA_PSY_ANXIETY	rs12151108	-0.0793718	0.0403078	0.0489367
Cholesterol to total lipids ratio in small VLDL || id:met-d-S_VLDL_C_pct	Anxiety disorders || id:finn-b-KRA_PSY_ANXIETY	met-d-S_VLDL_C_pct	finn-b-KRA_PSY_ANXIETY	rs12212146	-0.0954121	0.0370075	0.00993218
Cholesterol to total lipids ratio in small VLDL || id:met-d-S_VLDL_C_pct	Anxiety disorders || id:finn-b-KRA_PSY_ANXIETY	met-d-S_VLDL_C_pct	finn-b-KRA_PSY_ANXIETY	rs1260326	-0.0884143	0.0400271	0.0271842
Cholesterol to total lipids ratio in small VLDL || id:met-d-S_VLDL_C_pct	Anxiety disorders || id:finn-b-KRA_PSY_ANXIETY	met-d-S_VLDL_C_pct	finn-b-KRA_PSY_ANXIETY	rs12740374	-0.104941	0.0388979	0.00697891
Cholesterol to total lipids ratio in small VLDL || id:met-d-S_VLDL_C_pct	Anxiety disorders || id:finn-b-KRA_PSY_ANXIETY	met-d-S_VLDL_C_pct	finn-b-KRA_PSY_ANXIETY	rs1436424	-0.0888722	0.0392055	0.0234007
Cholesterol to total lipids ratio in small VLDL || id:met-d-S_VLDL_C_pct	Anxiety disorders || id:finn-b-KRA_PSY_ANXIETY	met-d-S_VLDL_C_pct	finn-b-KRA_PSY_ANXIETY	rs147711004	-0.0961212	0.0393557	0.0145911
Cholesterol to total lipids ratio in small VLDL || id:met-d-S_VLDL_C_pct	Anxiety disorders || id:finn-b-KRA_PSY_ANXIETY	met-d-S_VLDL_C_pct	finn-b-KRA_PSY_ANXIETY	rs158482	-0.0888634	0.0391381	0.0231767
Cholesterol to total lipids ratio in small VLDL || id:met-d-S_VLDL_C_pct	Anxiety disorders || id:finn-b-KRA_PSY_ANXIETY	met-d-S_VLDL_C_pct	finn-b-KRA_PSY_ANXIETY	rs174537	-0.0719744	0.0376056	0.0556291
Cholesterol to total lipids ratio in small VLDL || id:met-d-S_VLDL_C_pct	Anxiety disorders || id:finn-b-KRA_PSY_ANXIETY	met-d-S_VLDL_C_pct	finn-b-KRA_PSY_ANXIETY	rs1801689	-0.0909066	0.0390238	0.0198316
Cholesterol to total lipids ratio in small VLDL || id:met-d-S_VLDL_C_pct	Anxiety disorders || id:finn-b-KRA_PSY_ANXIETY	met-d-S_VLDL_C_pct	finn-b-KRA_PSY_ANXIETY	rs183130	-0.111119	0.0405315	0.00611499
Cholesterol to total lipids ratio in small VLDL || id:met-d-S_VLDL_C_pct	Anxiety disorders || id:finn-b-KRA_PSY_ANXIETY	met-d-S_VLDL_C_pct	finn-b-KRA_PSY_ANXIETY	rs190543502	-0.0871404	0.0389531	0.0252825
Cholesterol to total lipids ratio in small VLDL || id:met-d-S_VLDL_C_pct	Anxiety disorders || id:finn-b-KRA_PSY_ANXIETY	met-d-S_VLDL_C_pct	finn-b-KRA_PSY_ANXIETY	rs2519093	-0.100048	0.038884	0.0100823
Cholesterol to total lipids ratio in small VLDL || id:met-d-S_VLDL_C_pct	Anxiety disorders || id:finn-b-KRA_PSY_ANXIETY	met-d-S_VLDL_C_pct	finn-b-KRA_PSY_ANXIETY	rs2523764	-0.0807095	0.037422	0.0310261
Cholesterol to total lipids ratio in small VLDL || id:met-d-S_VLDL_C_pct	Anxiety disorders || id:finn-b-KRA_PSY_ANXIETY	met-d-S_VLDL_C_pct	finn-b-KRA_PSY_ANXIETY	rs2569550	-0.0856465	0.0391233	0.0285865
Cholesterol to total lipids ratio in small VLDL || id:met-d-S_VLDL_C_pct	Anxiety disorders || id:finn-b-KRA_PSY_ANXIETY	met-d-S_VLDL_C_pct	finn-b-KRA_PSY_ANXIETY	rs2618566	-0.0832653	0.0383584	0.0299526
Cholesterol to total lipids ratio in small VLDL || id:met-d-S_VLDL_C_pct	Anxiety disorders || id:finn-b-KRA_PSY_ANXIETY	met-d-S_VLDL_C_pct	finn-b-KRA_PSY_ANXIETY	rs2642438	-0.085305	0.0387852	0.027848
Cholesterol to total lipids ratio in small VLDL || id:met-d-S_VLDL_C_pct	Anxiety disorders || id:finn-b-KRA_PSY_ANXIETY	met-d-S_VLDL_C_pct	finn-b-KRA_PSY_ANXIETY	rs28454618	-0.084061	0.0383255	0.0282828
Cholesterol to total lipids ratio in small VLDL || id:met-d-S_VLDL_C_pct	Anxiety disorders || id:finn-b-KRA_PSY_ANXIETY	met-d-S_VLDL_C_pct	finn-b-KRA_PSY_ANXIETY	rs28807203	-0.0792917	0.0391743	0.0429623
Cholesterol to total lipids ratio in small VLDL || id:met-d-S_VLDL_C_pct	Anxiety disorders || id:finn-b-KRA_PSY_ANXIETY	met-d-S_VLDL_C_pct	finn-b-KRA_PSY_ANXIETY	rs2925979	-0.0882287	0.0392397	0.0245471
Cholesterol to total lipids ratio in small VLDL || id:met-d-S_VLDL_C_pct	Anxiety disorders || id:finn-b-KRA_PSY_ANXIETY	met-d-S_VLDL_C_pct	finn-b-KRA_PSY_ANXIETY	rs2943634	-0.0918735	0.0391623	0.0189778
Cholesterol to total lipids ratio in small VLDL || id:met-d-S_VLDL_C_pct	Anxiety disorders || id:finn-b-KRA_PSY_ANXIETY	met-d-S_VLDL_C_pct	finn-b-KRA_PSY_ANXIETY	rs310631	-0.0920411	0.0386669	0.0172959
Cholesterol to total lipids ratio in small VLDL || id:met-d-S_VLDL_C_pct	Anxiety disorders || id:finn-b-KRA_PSY_ANXIETY	met-d-S_VLDL_C_pct	finn-b-KRA_PSY_ANXIETY	rs3127580	-0.0845941	0.0385027	0.0280136
Cholesterol to total lipids ratio in small VLDL || id:met-d-S_VLDL_C_pct	Anxiety disorders || id:finn-b-KRA_PSY_ANXIETY	met-d-S_VLDL_C_pct	finn-b-KRA_PSY_ANXIETY	rs3129774	-0.0888551	0.0394032	0.024132
Cholesterol to total lipids ratio in small VLDL || id:met-d-S_VLDL_C_pct	Anxiety disorders || id:finn-b-KRA_PSY_ANXIETY	met-d-S_VLDL_C_pct	finn-b-KRA_PSY_ANXIETY	rs3809868	-0.0923707	0.0388863	0.0175299
Cholesterol to total lipids ratio in small VLDL || id:met-d-S_VLDL_C_pct	Anxiety disorders || id:finn-b-KRA_PSY_ANXIETY	met-d-S_VLDL_C_pct	finn-b-KRA_PSY_ANXIETY	rs3812595	-0.0890893	0.0392356	0.0231697
Cholesterol to total lipids ratio in small VLDL || id:met-d-S_VLDL_C_pct	Anxiety disorders || id:finn-b-KRA_PSY_ANXIETY	met-d-S_VLDL_C_pct	finn-b-KRA_PSY_ANXIETY	rs3846662	-0.091145	0.0395027	0.0210375
Cholesterol to total lipids ratio in small VLDL || id:met-d-S_VLDL_C_pct	Anxiety disorders || id:finn-b-KRA_PSY_ANXIETY	met-d-S_VLDL_C_pct	finn-b-KRA_PSY_ANXIETY	rs4055121	-0.0883781	0.0392449	0.0243247
Cholesterol to total lipids ratio in small VLDL || id:met-d-S_VLDL_C_pct	Anxiety disorders || id:finn-b-KRA_PSY_ANXIETY	met-d-S_VLDL_C_pct	finn-b-KRA_PSY_ANXIETY	rs4299376	-0.0865837	0.0392117	0.0272367
Cholesterol to total lipids ratio in small VLDL || id:met-d-S_VLDL_C_pct	Anxiety disorders || id:finn-b-KRA_PSY_ANXIETY	met-d-S_VLDL_C_pct	finn-b-KRA_PSY_ANXIETY	rs4336630	-0.0861113	0.0391327	0.0277719
Cholesterol to total lipids ratio in small VLDL || id:met-d-S_VLDL_C_pct	Anxiety disorders || id:finn-b-KRA_PSY_ANXIETY	met-d-S_VLDL_C_pct	finn-b-KRA_PSY_ANXIETY	rs4722551	-0.0803746	0.0386358	0.0374966
Cholesterol to total lipids ratio in small VLDL || id:met-d-S_VLDL_C_pct	Anxiety disorders || id:finn-b-KRA_PSY_ANXIETY	met-d-S_VLDL_C_pct	finn-b-KRA_PSY_ANXIETY	rs6583899	-0.0880761	0.0392157	0.024708
Cholesterol to total lipids ratio in small VLDL || id:met-d-S_VLDL_C_pct	Anxiety disorders || id:finn-b-KRA_PSY_ANXIETY	met-d-S_VLDL_C_pct	finn-b-KRA_PSY_ANXIETY	rs686030	-0.0877901	0.0391719	0.0250163
Cholesterol to total lipids ratio in small VLDL || id:met-d-S_VLDL_C_pct	Anxiety disorders || id:finn-b-KRA_PSY_ANXIETY	met-d-S_VLDL_C_pct	finn-b-KRA_PSY_ANXIETY	rs6905288	-0.0883623	0.0392115	0.0242289
Cholesterol to total lipids ratio in small VLDL || id:met-d-S_VLDL_C_pct	Anxiety disorders || id:finn-b-KRA_PSY_ANXIETY	met-d-S_VLDL_C_pct	finn-b-KRA_PSY_ANXIETY	rs693668	-0.0890724	0.0393096	0.0234563
Cholesterol to total lipids ratio in small VLDL || id:met-d-S_VLDL_C_pct	Anxiety disorders || id:finn-b-KRA_PSY_ANXIETY	met-d-S_VLDL_C_pct	finn-b-KRA_PSY_ANXIETY	rs704	-0.0933437	0.0381885	0.0145139
Cholesterol to total lipids ratio in small VLDL || id:met-d-S_VLDL_C_pct	Anxiety disorders || id:finn-b-KRA_PSY_ANXIETY	met-d-S_VLDL_C_pct	finn-b-KRA_PSY_ANXIETY	rs72836561	-0.084077	0.0392967	0.0323918
Cholesterol to total lipids ratio in small VLDL || id:met-d-S_VLDL_C_pct	Anxiety disorders || id:finn-b-KRA_PSY_ANXIETY	met-d-S_VLDL_C_pct	finn-b-KRA_PSY_ANXIETY	rs74747585	-0.0897066	0.0390068	0.0214613
Cholesterol to total lipids ratio in small VLDL || id:met-d-S_VLDL_C_pct	Anxiety disorders || id:finn-b-KRA_PSY_ANXIETY	met-d-S_VLDL_C_pct	finn-b-KRA_PSY_ANXIETY	rs7707394	-0.089706	0.0393427	0.0226009
Cholesterol to total lipids ratio in small VLDL || id:met-d-S_VLDL_C_pct	Anxiety disorders || id:finn-b-KRA_PSY_ANXIETY	met-d-S_VLDL_C_pct	finn-b-KRA_PSY_ANXIETY	rs77542162	-0.0868077	0.0391389	0.0265589
Cholesterol to total lipids ratio in small VLDL || id:met-d-S_VLDL_C_pct	Anxiety disorders || id:finn-b-KRA_PSY_ANXIETY	met-d-S_VLDL_C_pct	finn-b-KRA_PSY_ANXIETY	rs934197	-0.0877969	0.0396142	0.026671
Cholesterol to total lipids ratio in small VLDL || id:met-d-S_VLDL_C_pct	Anxiety disorders || id:finn-b-KRA_PSY_ANXIETY	met-d-S_VLDL_C_pct	finn-b-KRA_PSY_ANXIETY	rs9687846	-0.0900231	0.0391258	0.0213994
Cholesterol to total lipids ratio in small VLDL || id:met-d-S_VLDL_C_pct	Anxiety disorders || id:finn-b-KRA_PSY_ANXIETY	met-d-S_VLDL_C_pct	finn-b-KRA_PSY_ANXIETY	All	-0.0888178	0.0387056	0.0217501
Triglycerides to total lipids ratio in small VLDL || id:met-d-S_VLDL_TG_pct	Anxiety disorders || id:finn-b-KRA_PSY_ANXIETY	met-d-S_VLDL_TG_pct	finn-b-KRA_PSY_ANXIETY	rs10221768	0.107254	0.040792	0.00855631
Triglycerides to total lipids ratio in small VLDL || id:met-d-S_VLDL_TG_pct	Anxiety disorders || id:finn-b-KRA_PSY_ANXIETY	met-d-S_VLDL_TG_pct	finn-b-KRA_PSY_ANXIETY	rs1037116	0.0986656	0.0410477	0.0162309
Triglycerides to total lipids ratio in small VLDL || id:met-d-S_VLDL_TG_pct	Anxiety disorders || id:finn-b-KRA_PSY_ANXIETY	met-d-S_VLDL_TG_pct	finn-b-KRA_PSY_ANXIETY	rs10455872	0.100848	0.0416565	0.0154802
Triglycerides to total lipids ratio in small VLDL || id:met-d-S_VLDL_TG_pct	Anxiety disorders || id:finn-b-KRA_PSY_ANXIETY	met-d-S_VLDL_TG_pct	finn-b-KRA_PSY_ANXIETY	rs10750766	0.0957316	0.0410777	0.0197798
Triglycerides to total lipids ratio in small VLDL || id:met-d-S_VLDL_TG_pct	Anxiety disorders || id:finn-b-KRA_PSY_ANXIETY	met-d-S_VLDL_TG_pct	finn-b-KRA_PSY_ANXIETY	rs1081105	0.0964022	0.0411483	0.0191397
Triglycerides to total lipids ratio in small VLDL || id:met-d-S_VLDL_TG_pct	Anxiety disorders || id:finn-b-KRA_PSY_ANXIETY	met-d-S_VLDL_TG_pct	finn-b-KRA_PSY_ANXIETY	rs11066120	0.0920303	0.0404024	0.0227362
Triglycerides to total lipids ratio in small VLDL || id:met-d-S_VLDL_TG_pct	Anxiety disorders || id:finn-b-KRA_PSY_ANXIETY	met-d-S_VLDL_TG_pct	finn-b-KRA_PSY_ANXIETY	rs111278137	0.0987672	0.0408742	0.0156761
Triglycerides to total lipids ratio in small VLDL || id:met-d-S_VLDL_TG_pct	Anxiety disorders || id:finn-b-KRA_PSY_ANXIETY	met-d-S_VLDL_TG_pct	finn-b-KRA_PSY_ANXIETY	rs11231721	0.0955027	0.0411503	0.0202961
Triglycerides to total lipids ratio in small VLDL || id:met-d-S_VLDL_TG_pct	Anxiety disorders || id:finn-b-KRA_PSY_ANXIETY	met-d-S_VLDL_TG_pct	finn-b-KRA_PSY_ANXIETY	rs11591147	0.112307	0.0440605	0.0108053
Triglycerides to total lipids ratio in small VLDL || id:met-d-S_VLDL_TG_pct	Anxiety disorders || id:finn-b-KRA_PSY_ANXIETY	met-d-S_VLDL_TG_pct	finn-b-KRA_PSY_ANXIETY	rs11601507	0.100489	0.0406936	0.0135336
Triglycerides to total lipids ratio in small VLDL || id:met-d-S_VLDL_TG_pct	Anxiety disorders || id:finn-b-KRA_PSY_ANXIETY	met-d-S_VLDL_TG_pct	finn-b-KRA_PSY_ANXIETY	rs117733303	0.0965382	0.0412454	0.0192538
Triglycerides to total lipids ratio in small VLDL || id:met-d-S_VLDL_TG_pct	Anxiety disorders || id:finn-b-KRA_PSY_ANXIETY	met-d-S_VLDL_TG_pct	finn-b-KRA_PSY_ANXIETY	rs12151108	0.0882862	0.0422545	0.0366725
Triglycerides to total lipids ratio in small VLDL || id:met-d-S_VLDL_TG_pct	Anxiety disorders || id:finn-b-KRA_PSY_ANXIETY	met-d-S_VLDL_TG_pct	finn-b-KRA_PSY_ANXIETY	rs12212146	0.10542	0.038684	0.00642712
Triglycerides to total lipids ratio in small VLDL || id:met-d-S_VLDL_TG_pct	Anxiety disorders || id:finn-b-KRA_PSY_ANXIETY	met-d-S_VLDL_TG_pct	finn-b-KRA_PSY_ANXIETY	rs1260326	0.0975986	0.0420517	0.0202913
Triglycerides to total lipids ratio in small VLDL || id:met-d-S_VLDL_TG_pct	Anxiety disorders || id:finn-b-KRA_PSY_ANXIETY	met-d-S_VLDL_TG_pct	finn-b-KRA_PSY_ANXIETY	rs12740374	0.114582	0.0408218	0.00500226
Triglycerides to total lipids ratio in small VLDL || id:met-d-S_VLDL_TG_pct	Anxiety disorders || id:finn-b-KRA_PSY_ANXIETY	met-d-S_VLDL_TG_pct	finn-b-KRA_PSY_ANXIETY	rs13108218	0.0954207	0.0408427	0.0194756
Triglycerides to total lipids ratio in small VLDL || id:met-d-S_VLDL_TG_pct	Anxiety disorders || id:finn-b-KRA_PSY_ANXIETY	met-d-S_VLDL_TG_pct	finn-b-KRA_PSY_ANXIETY	rs13358429	0.0990903	0.041444	0.016805
Triglycerides to total lipids ratio in small VLDL || id:met-d-S_VLDL_TG_pct	Anxiety disorders || id:finn-b-KRA_PSY_ANXIETY	met-d-S_VLDL_TG_pct	finn-b-KRA_PSY_ANXIETY	rs147711004	0.105568	0.041281	0.0105487
Triglycerides to total lipids ratio in small VLDL || id:met-d-S_VLDL_TG_pct	Anxiety disorders || id:finn-b-KRA_PSY_ANXIETY	met-d-S_VLDL_TG_pct	finn-b-KRA_PSY_ANXIETY	rs158482	0.0974536	0.0409908	0.0174326
Triglycerides to total lipids ratio in small VLDL || id:met-d-S_VLDL_TG_pct	Anxiety disorders || id:finn-b-KRA_PSY_ANXIETY	met-d-S_VLDL_TG_pct	finn-b-KRA_PSY_ANXIETY	rs174537	0.0779943	0.0400145	0.0512772
Triglycerides to total lipids ratio in small VLDL || id:met-d-S_VLDL_TG_pct	Anxiety disorders || id:finn-b-KRA_PSY_ANXIETY	met-d-S_VLDL_TG_pct	finn-b-KRA_PSY_ANXIETY	rs1801689	0.0994894	0.0408874	0.0149637
Triglycerides to total lipids ratio in small VLDL || id:met-d-S_VLDL_TG_pct	Anxiety disorders || id:finn-b-KRA_PSY_ANXIETY	met-d-S_VLDL_TG_pct	finn-b-KRA_PSY_ANXIETY	rs183130	0.111162	0.0415483	0.0074621
Triglycerides to total lipids ratio in small VLDL || id:met-d-S_VLDL_TG_pct	Anxiety disorders || id:finn-b-KRA_PSY_ANXIETY	met-d-S_VLDL_TG_pct	finn-b-KRA_PSY_ANXIETY	rs190543502	0.0955843	0.0408588	0.0193156
Triglycerides to total lipids ratio in small VLDL || id:met-d-S_VLDL_TG_pct	Anxiety disorders || id:finn-b-KRA_PSY_ANXIETY	met-d-S_VLDL_TG_pct	finn-b-KRA_PSY_ANXIETY	rs2519093	0.108352	0.0407368	0.00781879
Triglycerides to total lipids ratio in small VLDL || id:met-d-S_VLDL_TG_pct	Anxiety disorders || id:finn-b-KRA_PSY_ANXIETY	met-d-S_VLDL_TG_pct	finn-b-KRA_PSY_ANXIETY	rs2523764	0.0892526	0.0393873	0.0234497
Triglycerides to total lipids ratio in small VLDL || id:met-d-S_VLDL_TG_pct	Anxiety disorders || id:finn-b-KRA_PSY_ANXIETY	met-d-S_VLDL_TG_pct	finn-b-KRA_PSY_ANXIETY	rs2618566	0.0915996	0.0403088	0.0230595
Triglycerides to total lipids ratio in small VLDL || id:met-d-S_VLDL_TG_pct	Anxiety disorders || id:finn-b-KRA_PSY_ANXIETY	met-d-S_VLDL_TG_pct	finn-b-KRA_PSY_ANXIETY	rs2642438	0.0937138	0.0407101	0.0213363
Triglycerides to total lipids ratio in small VLDL || id:met-d-S_VLDL_TG_pct	Anxiety disorders || id:finn-b-KRA_PSY_ANXIETY	met-d-S_VLDL_TG_pct	finn-b-KRA_PSY_ANXIETY	rs28454618	0.0925378	0.0402521	0.0215076
Triglycerides to total lipids ratio in small VLDL || id:met-d-S_VLDL_TG_pct	Anxiety disorders || id:finn-b-KRA_PSY_ANXIETY	met-d-S_VLDL_TG_pct	finn-b-KRA_PSY_ANXIETY	rs28807203	0.0875232	0.0412489	0.033852
Triglycerides to total lipids ratio in small VLDL || id:met-d-S_VLDL_TG_pct	Anxiety disorders || id:finn-b-KRA_PSY_ANXIETY	met-d-S_VLDL_TG_pct	finn-b-KRA_PSY_ANXIETY	rs2925979	0.0969192	0.0411619	0.0185435
Triglycerides to total lipids ratio in small VLDL || id:met-d-S_VLDL_TG_pct	Anxiety disorders || id:finn-b-KRA_PSY_ANXIETY	met-d-S_VLDL_TG_pct	finn-b-KRA_PSY_ANXIETY	rs2943634	0.101091	0.0410729	0.013845
Triglycerides to total lipids ratio in small VLDL || id:met-d-S_VLDL_TG_pct	Anxiety disorders || id:finn-b-KRA_PSY_ANXIETY	met-d-S_VLDL_TG_pct	finn-b-KRA_PSY_ANXIETY	rs3127580	0.0934705	0.0403745	0.0206081
Triglycerides to total lipids ratio in small VLDL || id:met-d-S_VLDL_TG_pct	Anxiety disorders || id:finn-b-KRA_PSY_ANXIETY	met-d-S_VLDL_TG_pct	finn-b-KRA_PSY_ANXIETY	rs3129774	0.0975849	0.0412864	0.018098
Triglycerides to total lipids ratio in small VLDL || id:met-d-S_VLDL_TG_pct	Anxiety disorders || id:finn-b-KRA_PSY_ANXIETY	met-d-S_VLDL_TG_pct	finn-b-KRA_PSY_ANXIETY	rs35163364	0.0994191	0.0408832	0.0150245
Triglycerides to total lipids ratio in small VLDL || id:met-d-S_VLDL_TG_pct	Anxiety disorders || id:finn-b-KRA_PSY_ANXIETY	met-d-S_VLDL_TG_pct	finn-b-KRA_PSY_ANXIETY	rs3809868	0.101112	0.0407602	0.0131141
Triglycerides to total lipids ratio in small VLDL || id:met-d-S_VLDL_TG_pct	Anxiety disorders || id:finn-b-KRA_PSY_ANXIETY	met-d-S_VLDL_TG_pct	finn-b-KRA_PSY_ANXIETY	rs4055121	0.0970116	0.0410958	0.0182443
Triglycerides to total lipids ratio in small VLDL || id:met-d-S_VLDL_TG_pct	Anxiety disorders || id:finn-b-KRA_PSY_ANXIETY	met-d-S_VLDL_TG_pct	finn-b-KRA_PSY_ANXIETY	rs4299376	0.0952102	0.0411008	0.0205306
Triglycerides to total lipids ratio in small VLDL || id:met-d-S_VLDL_TG_pct	Anxiety disorders || id:finn-b-KRA_PSY_ANXIETY	met-d-S_VLDL_TG_pct	finn-b-KRA_PSY_ANXIETY	rs4336630	0.0944569	0.0411291	0.0216419
Triglycerides to total lipids ratio in small VLDL || id:met-d-S_VLDL_TG_pct	Anxiety disorders || id:finn-b-KRA_PSY_ANXIETY	met-d-S_VLDL_TG_pct	finn-b-KRA_PSY_ANXIETY	rs4722551	0.0886755	0.0406259	0.0290555
Triglycerides to total lipids ratio in small VLDL || id:met-d-S_VLDL_TG_pct	Anxiety disorders || id:finn-b-KRA_PSY_ANXIETY	met-d-S_VLDL_TG_pct	finn-b-KRA_PSY_ANXIETY	rs4846917	0.100306	0.0408799	0.0141406
Triglycerides to total lipids ratio in small VLDL || id:met-d-S_VLDL_TG_pct	Anxiety disorders || id:finn-b-KRA_PSY_ANXIETY	met-d-S_VLDL_TG_pct	finn-b-KRA_PSY_ANXIETY	rs57994353	0.0965833	0.0410679	0.0186832
Triglycerides to total lipids ratio in small VLDL || id:met-d-S_VLDL_TG_pct	Anxiety disorders || id:finn-b-KRA_PSY_ANXIETY	met-d-S_VLDL_TG_pct	finn-b-KRA_PSY_ANXIETY	rs6073966	0.0951854	0.0409477	0.0200954
Triglycerides to total lipids ratio in small VLDL || id:met-d-S_VLDL_TG_pct	Anxiety disorders || id:finn-b-KRA_PSY_ANXIETY	met-d-S_VLDL_TG_pct	finn-b-KRA_PSY_ANXIETY	rs6583899	0.0967166	0.0411007	0.0186146
Triglycerides to total lipids ratio in small VLDL || id:met-d-S_VLDL_TG_pct	Anxiety disorders || id:finn-b-KRA_PSY_ANXIETY	met-d-S_VLDL_TG_pct	finn-b-KRA_PSY_ANXIETY	rs686030	0.0964826	0.0410099	0.0186393
Triglycerides to total lipids ratio in small VLDL || id:met-d-S_VLDL_TG_pct	Anxiety disorders || id:finn-b-KRA_PSY_ANXIETY	met-d-S_VLDL_TG_pct	finn-b-KRA_PSY_ANXIETY	rs6905288	0.0970272	0.0411097	0.018265
Triglycerides to total lipids ratio in small VLDL || id:met-d-S_VLDL_TG_pct	Anxiety disorders || id:finn-b-KRA_PSY_ANXIETY	met-d-S_VLDL_TG_pct	finn-b-KRA_PSY_ANXIETY	rs693668	0.0977954	0.0411924	0.0175912
Triglycerides to total lipids ratio in small VLDL || id:met-d-S_VLDL_TG_pct	Anxiety disorders || id:finn-b-KRA_PSY_ANXIETY	met-d-S_VLDL_TG_pct	finn-b-KRA_PSY_ANXIETY	rs704	0.102	0.0400815	0.0109338
Triglycerides to total lipids ratio in small VLDL || id:met-d-S_VLDL_TG_pct	Anxiety disorders || id:finn-b-KRA_PSY_ANXIETY	met-d-S_VLDL_TG_pct	finn-b-KRA_PSY_ANXIETY	rs7187	0.0902173	0.04004	0.0242481
Triglycerides to total lipids ratio in small VLDL || id:met-d-S_VLDL_TG_pct	Anxiety disorders || id:finn-b-KRA_PSY_ANXIETY	met-d-S_VLDL_TG_pct	finn-b-KRA_PSY_ANXIETY	rs72836561	0.0925457	0.0412923	0.0250108
Triglycerides to total lipids ratio in small VLDL || id:met-d-S_VLDL_TG_pct	Anxiety disorders || id:finn-b-KRA_PSY_ANXIETY	met-d-S_VLDL_TG_pct	finn-b-KRA_PSY_ANXIETY	rs74747585	0.0984355	0.0408756	0.0160326
Triglycerides to total lipids ratio in small VLDL || id:met-d-S_VLDL_TG_pct	Anxiety disorders || id:finn-b-KRA_PSY_ANXIETY	met-d-S_VLDL_TG_pct	finn-b-KRA_PSY_ANXIETY	rs7707394	0.0985133	0.0412348	0.0168904
Triglycerides to total lipids ratio in small VLDL || id:met-d-S_VLDL_TG_pct	Anxiety disorders || id:finn-b-KRA_PSY_ANXIETY	met-d-S_VLDL_TG_pct	finn-b-KRA_PSY_ANXIETY	rs77542162	0.0954828	0.0410017	0.0198722
Triglycerides to total lipids ratio in small VLDL || id:met-d-S_VLDL_TG_pct	Anxiety disorders || id:finn-b-KRA_PSY_ANXIETY	met-d-S_VLDL_TG_pct	finn-b-KRA_PSY_ANXIETY	rs9687846	0.0989702	0.041017	0.0158257
Triglycerides to total lipids ratio in small VLDL || id:met-d-S_VLDL_TG_pct	Anxiety disorders || id:finn-b-KRA_PSY_ANXIETY	met-d-S_VLDL_TG_pct	finn-b-KRA_PSY_ANXIETY	All	0.0974317	0.0405662	0.0163149
Degree of unsaturation || id:met-d-Unsaturation	Anxiety disorders || id:finn-b-KRA_PSY_ANXIETY	met-d-Unsaturation	finn-b-KRA_PSY_ANXIETY	rs10455872	-0.066939	0.0320479	0.036733
Degree of unsaturation || id:met-d-Unsaturation	Anxiety disorders || id:finn-b-KRA_PSY_ANXIETY	met-d-Unsaturation	finn-b-KRA_PSY_ANXIETY	rs1077835	-0.0735043	0.0291136	0.0115784
Degree of unsaturation || id:met-d-Unsaturation	Anxiety disorders || id:finn-b-KRA_PSY_ANXIETY	met-d-Unsaturation	finn-b-KRA_PSY_ANXIETY	rs11591147	-0.0665288	0.0320146	0.0377025
Degree of unsaturation || id:met-d-Unsaturation	Anxiety disorders || id:finn-b-KRA_PSY_ANXIETY	met-d-Unsaturation	finn-b-KRA_PSY_ANXIETY	rs11644601	-0.0612994	0.0324155	0.0586171
Degree of unsaturation || id:met-d-Unsaturation	Anxiety disorders || id:finn-b-KRA_PSY_ANXIETY	met-d-Unsaturation	finn-b-KRA_PSY_ANXIETY	rs116843064	-0.0683003	0.031924	0.0323978
Degree of unsaturation || id:met-d-Unsaturation	Anxiety disorders || id:finn-b-KRA_PSY_ANXIETY	met-d-Unsaturation	finn-b-KRA_PSY_ANXIETY	rs117733303	-0.0656059	0.0319199	0.0398474
Degree of unsaturation || id:met-d-Unsaturation	Anxiety disorders || id:finn-b-KRA_PSY_ANXIETY	met-d-Unsaturation	finn-b-KRA_PSY_ANXIETY	rs12226389	-0.0700503	0.0315685	0.0264873
Degree of unsaturation || id:met-d-Unsaturation	Anxiety disorders || id:finn-b-KRA_PSY_ANXIETY	met-d-Unsaturation	finn-b-KRA_PSY_ANXIETY	rs1260326	-0.0653397	0.0319946	0.0411305
Degree of unsaturation || id:met-d-Unsaturation	Anxiety disorders || id:finn-b-KRA_PSY_ANXIETY	met-d-Unsaturation	finn-b-KRA_PSY_ANXIETY	rs13234131	-0.0675197	0.0317427	0.0334124
Degree of unsaturation || id:met-d-Unsaturation	Anxiety disorders || id:finn-b-KRA_PSY_ANXIETY	met-d-Unsaturation	finn-b-KRA_PSY_ANXIETY	rs13389219	-0.0668113	0.0318888	0.0361589
Degree of unsaturation || id:met-d-Unsaturation	Anxiety disorders || id:finn-b-KRA_PSY_ANXIETY	met-d-Unsaturation	finn-b-KRA_PSY_ANXIETY	rs139110024	-0.0648227	0.031673	0.0406952
Degree of unsaturation || id:met-d-Unsaturation	Anxiety disorders || id:finn-b-KRA_PSY_ANXIETY	met-d-Unsaturation	finn-b-KRA_PSY_ANXIETY	rs143355652	-0.0653391	0.031914	0.0406235
Degree of unsaturation || id:met-d-Unsaturation	Anxiety disorders || id:finn-b-KRA_PSY_ANXIETY	met-d-Unsaturation	finn-b-KRA_PSY_ANXIETY	rs145786300	-0.0676251	0.0318555	0.0337646
Degree of unsaturation || id:met-d-Unsaturation	Anxiety disorders || id:finn-b-KRA_PSY_ANXIETY	met-d-Unsaturation	finn-b-KRA_PSY_ANXIETY	rs1532085	-0.0647476	0.0319214	0.0425256
Degree of unsaturation || id:met-d-Unsaturation	Anxiety disorders || id:finn-b-KRA_PSY_ANXIETY	met-d-Unsaturation	finn-b-KRA_PSY_ANXIETY	rs174564	0.0166746	0.0598391	0.780508
Degree of unsaturation || id:met-d-Unsaturation	Anxiety disorders || id:finn-b-KRA_PSY_ANXIETY	met-d-Unsaturation	finn-b-KRA_PSY_ANXIETY	rs273917	-0.0730522	0.028806	0.0112125
Degree of unsaturation || id:met-d-Unsaturation	Anxiety disorders || id:finn-b-KRA_PSY_ANXIETY	met-d-Unsaturation	finn-b-KRA_PSY_ANXIETY	rs2972140	-0.0677393	0.0318076	0.0332001
Degree of unsaturation || id:met-d-Unsaturation	Anxiety disorders || id:finn-b-KRA_PSY_ANXIETY	met-d-Unsaturation	finn-b-KRA_PSY_ANXIETY	rs3768321	-0.0624677	0.0299535	0.0370248
Degree of unsaturation || id:met-d-Unsaturation	Anxiety disorders || id:finn-b-KRA_PSY_ANXIETY	met-d-Unsaturation	finn-b-KRA_PSY_ANXIETY	rs4296389	-0.0685441	0.0314338	0.0292139
Degree of unsaturation || id:met-d-Unsaturation	Anxiety disorders || id:finn-b-KRA_PSY_ANXIETY	met-d-Unsaturation	finn-b-KRA_PSY_ANXIETY	rs438568	-0.0664464	0.0319251	0.0374045
Degree of unsaturation || id:met-d-Unsaturation	Anxiety disorders || id:finn-b-KRA_PSY_ANXIETY	met-d-Unsaturation	finn-b-KRA_PSY_ANXIETY	rs458356	-0.0674521	0.0317538	0.0336516
Degree of unsaturation || id:met-d-Unsaturation	Anxiety disorders || id:finn-b-KRA_PSY_ANXIETY	met-d-Unsaturation	finn-b-KRA_PSY_ANXIETY	rs4871603	-0.0647584	0.0316322	0.0406358
Degree of unsaturation || id:met-d-Unsaturation	Anxiety disorders || id:finn-b-KRA_PSY_ANXIETY	met-d-Unsaturation	finn-b-KRA_PSY_ANXIETY	rs4988235	-0.0663091	0.0319635	0.0380301
Degree of unsaturation || id:met-d-Unsaturation	Anxiety disorders || id:finn-b-KRA_PSY_ANXIETY	met-d-Unsaturation	finn-b-KRA_PSY_ANXIETY	rs58542926	-0.0708358	0.0304677	0.0200747
Degree of unsaturation || id:met-d-Unsaturation	Anxiety disorders || id:finn-b-KRA_PSY_ANXIETY	met-d-Unsaturation	finn-b-KRA_PSY_ANXIETY	rs6073958	-0.0658679	0.0320663	0.0399644
Degree of unsaturation || id:met-d-Unsaturation	Anxiety disorders || id:finn-b-KRA_PSY_ANXIETY	met-d-Unsaturation	finn-b-KRA_PSY_ANXIETY	rs660240	-0.0687926	0.031229	0.0276057
Degree of unsaturation || id:met-d-Unsaturation	Anxiety disorders || id:finn-b-KRA_PSY_ANXIETY	met-d-Unsaturation	finn-b-KRA_PSY_ANXIETY	rs6693447	-0.0676583	0.0316411	0.032492
Degree of unsaturation || id:met-d-Unsaturation	Anxiety disorders || id:finn-b-KRA_PSY_ANXIETY	met-d-Unsaturation	finn-b-KRA_PSY_ANXIETY	rs7234218	-0.0625831	0.0308988	0.0428237
Degree of unsaturation || id:met-d-Unsaturation	Anxiety disorders || id:finn-b-KRA_PSY_ANXIETY	met-d-Unsaturation	finn-b-KRA_PSY_ANXIETY	rs72836561	-0.0638577	0.0316015	0.0433087
Degree of unsaturation || id:met-d-Unsaturation	Anxiety disorders || id:finn-b-KRA_PSY_ANXIETY	met-d-Unsaturation	finn-b-KRA_PSY_ANXIETY	rs73045691	-0.0674433	0.0318111	0.0339959
Degree of unsaturation || id:met-d-Unsaturation	Anxiety disorders || id:finn-b-KRA_PSY_ANXIETY	met-d-Unsaturation	finn-b-KRA_PSY_ANXIETY	rs7412	-0.0671161	0.032031	0.0361399
Degree of unsaturation || id:met-d-Unsaturation	Anxiety disorders || id:finn-b-KRA_PSY_ANXIETY	met-d-Unsaturation	finn-b-KRA_PSY_ANXIETY	rs7924036	-0.069068	0.0318458	0.0300961
Degree of unsaturation || id:met-d-Unsaturation	Anxiety disorders || id:finn-b-KRA_PSY_ANXIETY	met-d-Unsaturation	finn-b-KRA_PSY_ANXIETY	rs79598313	-0.0677543	0.0317571	0.0328826
Degree of unsaturation || id:met-d-Unsaturation	Anxiety disorders || id:finn-b-KRA_PSY_ANXIETY	met-d-Unsaturation	finn-b-KRA_PSY_ANXIETY	rs838133	-0.0678395	0.0316783	0.0322327
Degree of unsaturation || id:met-d-Unsaturation	Anxiety disorders || id:finn-b-KRA_PSY_ANXIETY	met-d-Unsaturation	finn-b-KRA_PSY_ANXIETY	rs9419746	-0.0660198	0.0319186	0.0386043
Degree of unsaturation || id:met-d-Unsaturation	Anxiety disorders || id:finn-b-KRA_PSY_ANXIETY	met-d-Unsaturation	finn-b-KRA_PSY_ANXIETY	All	-0.0663003	0.0314121	0.0348014
Cholesterol to total lipids ratio in very small VLDL || id:met-d-XS_VLDL_C_pct	Anxiety disorders || id:finn-b-KRA_PSY_ANXIETY	met-d-XS_VLDL_C_pct	finn-b-KRA_PSY_ANXIETY	rs10455872	-0.080978	0.0409362	0.0479115
Cholesterol to total lipids ratio in very small VLDL || id:met-d-XS_VLDL_C_pct	Anxiety disorders || id:finn-b-KRA_PSY_ANXIETY	met-d-XS_VLDL_C_pct	finn-b-KRA_PSY_ANXIETY	rs1047964	-0.0900513	0.0389878	0.0209031
Cholesterol to total lipids ratio in very small VLDL || id:met-d-XS_VLDL_C_pct	Anxiety disorders || id:finn-b-KRA_PSY_ANXIETY	met-d-XS_VLDL_C_pct	finn-b-KRA_PSY_ANXIETY	rs10750766	-0.0779495	0.0407017	0.0554743
Cholesterol to total lipids ratio in very small VLDL || id:met-d-XS_VLDL_C_pct	Anxiety disorders || id:finn-b-KRA_PSY_ANXIETY	met-d-XS_VLDL_C_pct	finn-b-KRA_PSY_ANXIETY	rs1077835	-0.0653908	0.0401154	0.103087
Cholesterol to total lipids ratio in very small VLDL || id:met-d-XS_VLDL_C_pct	Anxiety disorders || id:finn-b-KRA_PSY_ANXIETY	met-d-XS_VLDL_C_pct	finn-b-KRA_PSY_ANXIETY	rs10786114	-0.0811382	0.0406451	0.0459054
Cholesterol to total lipids ratio in very small VLDL || id:met-d-XS_VLDL_C_pct	Anxiety disorders || id:finn-b-KRA_PSY_ANXIETY	met-d-XS_VLDL_C_pct	finn-b-KRA_PSY_ANXIETY	rs11122450	-0.0850754	0.0408574	0.0373195
Cholesterol to total lipids ratio in very small VLDL || id:met-d-XS_VLDL_C_pct	Anxiety disorders || id:finn-b-KRA_PSY_ANXIETY	met-d-XS_VLDL_C_pct	finn-b-KRA_PSY_ANXIETY	rs111278137	-0.0807937	0.0405227	0.0461749
Cholesterol to total lipids ratio in very small VLDL || id:met-d-XS_VLDL_C_pct	Anxiety disorders || id:finn-b-KRA_PSY_ANXIETY	met-d-XS_VLDL_C_pct	finn-b-KRA_PSY_ANXIETY	rs11231721	-0.0776521	0.0407913	0.0569562
Cholesterol to total lipids ratio in very small VLDL || id:met-d-XS_VLDL_C_pct	Anxiety disorders || id:finn-b-KRA_PSY_ANXIETY	met-d-XS_VLDL_C_pct	finn-b-KRA_PSY_ANXIETY	rs11429307	-0.0804176	0.0408203	0.0488341
Cholesterol to total lipids ratio in very small VLDL || id:met-d-XS_VLDL_C_pct	Anxiety disorders || id:finn-b-KRA_PSY_ANXIETY	met-d-XS_VLDL_C_pct	finn-b-KRA_PSY_ANXIETY	rs11591147	-0.0850948	0.0421913	0.0437079
Cholesterol to total lipids ratio in very small VLDL || id:met-d-XS_VLDL_C_pct	Anxiety disorders || id:finn-b-KRA_PSY_ANXIETY	met-d-XS_VLDL_C_pct	finn-b-KRA_PSY_ANXIETY	rs11644601	-0.0758625	0.0404785	0.0609104
Cholesterol to total lipids ratio in very small VLDL || id:met-d-XS_VLDL_C_pct	Anxiety disorders || id:finn-b-KRA_PSY_ANXIETY	met-d-XS_VLDL_C_pct	finn-b-KRA_PSY_ANXIETY	rs116843064	-0.08855	0.0416473	0.0334874
Cholesterol to total lipids ratio in very small VLDL || id:met-d-XS_VLDL_C_pct	Anxiety disorders || id:finn-b-KRA_PSY_ANXIETY	met-d-XS_VLDL_C_pct	finn-b-KRA_PSY_ANXIETY	rs117733303	-0.0786691	0.0407626	0.0536152
Cholesterol to total lipids ratio in very small VLDL || id:met-d-XS_VLDL_C_pct	Anxiety disorders || id:finn-b-KRA_PSY_ANXIETY	met-d-XS_VLDL_C_pct	finn-b-KRA_PSY_ANXIETY	rs12212146	-0.0880569	0.0387852	0.0231847
Cholesterol to total lipids ratio in very small VLDL || id:met-d-XS_VLDL_C_pct	Anxiety disorders || id:finn-b-KRA_PSY_ANXIETY	met-d-XS_VLDL_C_pct	finn-b-KRA_PSY_ANXIETY	rs1260326	-0.0799549	0.0421113	0.0576095
Cholesterol to total lipids ratio in very small VLDL || id:met-d-XS_VLDL_C_pct	Anxiety disorders || id:finn-b-KRA_PSY_ANXIETY	met-d-XS_VLDL_C_pct	finn-b-KRA_PSY_ANXIETY	rs12740374	-0.0855295	0.0401813	0.033288
Cholesterol to total lipids ratio in very small VLDL || id:met-d-XS_VLDL_C_pct	Anxiety disorders || id:finn-b-KRA_PSY_ANXIETY	met-d-XS_VLDL_C_pct	finn-b-KRA_PSY_ANXIETY	rs13107325	-0.0783891	0.0404006	0.0523437
Cholesterol to total lipids ratio in very small VLDL || id:met-d-XS_VLDL_C_pct	Anxiety disorders || id:finn-b-KRA_PSY_ANXIETY	met-d-XS_VLDL_C_pct	finn-b-KRA_PSY_ANXIETY	rs13108218	-0.0775138	0.0405239	0.0557749
Cholesterol to total lipids ratio in very small VLDL || id:met-d-XS_VLDL_C_pct	Anxiety disorders || id:finn-b-KRA_PSY_ANXIETY	met-d-XS_VLDL_C_pct	finn-b-KRA_PSY_ANXIETY	rs141820146	-0.0742548	0.0407946	0.0687265
Cholesterol to total lipids ratio in very small VLDL || id:met-d-XS_VLDL_C_pct	Anxiety disorders || id:finn-b-KRA_PSY_ANXIETY	met-d-XS_VLDL_C_pct	finn-b-KRA_PSY_ANXIETY	rs174537	-0.0530021	0.0411984	0.198265
Cholesterol to total lipids ratio in very small VLDL || id:met-d-XS_VLDL_C_pct	Anxiety disorders || id:finn-b-KRA_PSY_ANXIETY	met-d-XS_VLDL_C_pct	finn-b-KRA_PSY_ANXIETY	rs17875609	-0.0789825	0.0405846	0.0516402
Cholesterol to total lipids ratio in very small VLDL || id:met-d-XS_VLDL_C_pct	Anxiety disorders || id:finn-b-KRA_PSY_ANXIETY	met-d-XS_VLDL_C_pct	finn-b-KRA_PSY_ANXIETY	rs1801689	-0.0806679	0.0405055	0.0464228
Cholesterol to total lipids ratio in very small VLDL || id:met-d-XS_VLDL_C_pct	Anxiety disorders || id:finn-b-KRA_PSY_ANXIETY	met-d-XS_VLDL_C_pct	finn-b-KRA_PSY_ANXIETY	rs190543502	-0.0775027	0.0405719	0.0561001
Cholesterol to total lipids ratio in very small VLDL || id:met-d-XS_VLDL_C_pct	Anxiety disorders || id:finn-b-KRA_PSY_ANXIETY	met-d-XS_VLDL_C_pct	finn-b-KRA_PSY_ANXIETY	rs2043085	-0.0862148	0.040687	0.0340923
Cholesterol to total lipids ratio in very small VLDL || id:met-d-XS_VLDL_C_pct	Anxiety disorders || id:finn-b-KRA_PSY_ANXIETY	met-d-XS_VLDL_C_pct	finn-b-KRA_PSY_ANXIETY	rs2519093	-0.0852932	0.0403125	0.034362
Cholesterol to total lipids ratio in very small VLDL || id:met-d-XS_VLDL_C_pct	Anxiety disorders || id:finn-b-KRA_PSY_ANXIETY	met-d-XS_VLDL_C_pct	finn-b-KRA_PSY_ANXIETY	rs2523764	-0.0729131	0.0391865	0.0627908
Cholesterol to total lipids ratio in very small VLDL || id:met-d-XS_VLDL_C_pct	Anxiety disorders || id:finn-b-KRA_PSY_ANXIETY	met-d-XS_VLDL_C_pct	finn-b-KRA_PSY_ANXIETY	rs2618566	-0.0756218	0.0398873	0.0579749
Cholesterol to total lipids ratio in very small VLDL || id:met-d-XS_VLDL_C_pct	Anxiety disorders || id:finn-b-KRA_PSY_ANXIETY	met-d-XS_VLDL_C_pct	finn-b-KRA_PSY_ANXIETY	rs2642438	-0.0749687	0.0405724	0.0646345
Cholesterol to total lipids ratio in very small VLDL || id:met-d-XS_VLDL_C_pct	Anxiety disorders || id:finn-b-KRA_PSY_ANXIETY	met-d-XS_VLDL_C_pct	finn-b-KRA_PSY_ANXIETY	rs2678379	-0.0967332	0.0400704	0.0157749
Cholesterol to total lipids ratio in very small VLDL || id:met-d-XS_VLDL_C_pct	Anxiety disorders || id:finn-b-KRA_PSY_ANXIETY	met-d-XS_VLDL_C_pct	finn-b-KRA_PSY_ANXIETY	rs28639492	-0.0825401	0.0402863	0.0404777
Cholesterol to total lipids ratio in very small VLDL || id:met-d-XS_VLDL_C_pct	Anxiety disorders || id:finn-b-KRA_PSY_ANXIETY	met-d-XS_VLDL_C_pct	finn-b-KRA_PSY_ANXIETY	rs28752510	-0.0790146	0.0408342	0.0529893
Cholesterol to total lipids ratio in very small VLDL || id:met-d-XS_VLDL_C_pct	Anxiety disorders || id:finn-b-KRA_PSY_ANXIETY	met-d-XS_VLDL_C_pct	finn-b-KRA_PSY_ANXIETY	rs28807203	-0.070773	0.0406383	0.0815902
Cholesterol to total lipids ratio in very small VLDL || id:met-d-XS_VLDL_C_pct	Anxiety disorders || id:finn-b-KRA_PSY_ANXIETY	met-d-XS_VLDL_C_pct	finn-b-KRA_PSY_ANXIETY	rs2925979	-0.0791118	0.0408445	0.0527573
Cholesterol to total lipids ratio in very small VLDL || id:met-d-XS_VLDL_C_pct	Anxiety disorders || id:finn-b-KRA_PSY_ANXIETY	met-d-XS_VLDL_C_pct	finn-b-KRA_PSY_ANXIETY	rs2927468	-0.0777122	0.0409021	0.0574388
Cholesterol to total lipids ratio in very small VLDL || id:met-d-XS_VLDL_C_pct	Anxiety disorders || id:finn-b-KRA_PSY_ANXIETY	met-d-XS_VLDL_C_pct	finn-b-KRA_PSY_ANXIETY	rs2943650	-0.0842855	0.0408025	0.0388574
Cholesterol to total lipids ratio in very small VLDL || id:met-d-XS_VLDL_C_pct	Anxiety disorders || id:finn-b-KRA_PSY_ANXIETY	met-d-XS_VLDL_C_pct	finn-b-KRA_PSY_ANXIETY	rs35163364	-0.0815473	0.0405494	0.0443188
Cholesterol to total lipids ratio in very small VLDL || id:met-d-XS_VLDL_C_pct	Anxiety disorders || id:finn-b-KRA_PSY_ANXIETY	met-d-XS_VLDL_C_pct	finn-b-KRA_PSY_ANXIETY	rs35350651	-0.0801117	0.0407182	0.0491295
Cholesterol to total lipids ratio in very small VLDL || id:met-d-XS_VLDL_C_pct	Anxiety disorders || id:finn-b-KRA_PSY_ANXIETY	met-d-XS_VLDL_C_pct	finn-b-KRA_PSY_ANXIETY	rs4245791	-0.0776882	0.0406661	0.0560825
Cholesterol to total lipids ratio in very small VLDL || id:met-d-XS_VLDL_C_pct	Anxiety disorders || id:finn-b-KRA_PSY_ANXIETY	met-d-XS_VLDL_C_pct	finn-b-KRA_PSY_ANXIETY	rs472495	-0.0796403	0.0407247	0.050515
Cholesterol to total lipids ratio in very small VLDL || id:met-d-XS_VLDL_C_pct	Anxiety disorders || id:finn-b-KRA_PSY_ANXIETY	met-d-XS_VLDL_C_pct	finn-b-KRA_PSY_ANXIETY	rs4814176	-0.0803535	0.0407399	0.048569
Cholesterol to total lipids ratio in very small VLDL || id:met-d-XS_VLDL_C_pct	Anxiety disorders || id:finn-b-KRA_PSY_ANXIETY	met-d-XS_VLDL_C_pct	finn-b-KRA_PSY_ANXIETY	rs4871603	-0.0758247	0.0409199	0.0638821
Cholesterol to total lipids ratio in very small VLDL || id:met-d-XS_VLDL_C_pct	Anxiety disorders || id:finn-b-KRA_PSY_ANXIETY	met-d-XS_VLDL_C_pct	finn-b-KRA_PSY_ANXIETY	rs62117489	-0.0795882	0.0406504	0.0502453
Cholesterol to total lipids ratio in very small VLDL || id:met-d-XS_VLDL_C_pct	Anxiety disorders || id:finn-b-KRA_PSY_ANXIETY	met-d-XS_VLDL_C_pct	finn-b-KRA_PSY_ANXIETY	rs632057	-0.0750313	0.040032	0.0608913
Cholesterol to total lipids ratio in very small VLDL || id:met-d-XS_VLDL_C_pct	Anxiety disorders || id:finn-b-KRA_PSY_ANXIETY	met-d-XS_VLDL_C_pct	finn-b-KRA_PSY_ANXIETY	rs673335	-0.0857873	0.039858	0.031372
Cholesterol to total lipids ratio in very small VLDL || id:met-d-XS_VLDL_C_pct	Anxiety disorders || id:finn-b-KRA_PSY_ANXIETY	met-d-XS_VLDL_C_pct	finn-b-KRA_PSY_ANXIETY	rs6764884	-0.0825398	0.0403835	0.0409633
Cholesterol to total lipids ratio in very small VLDL || id:met-d-XS_VLDL_C_pct	Anxiety disorders || id:finn-b-KRA_PSY_ANXIETY	met-d-XS_VLDL_C_pct	finn-b-KRA_PSY_ANXIETY	rs684773	-0.0850967	0.0389358	0.0288474
Cholesterol to total lipids ratio in very small VLDL || id:met-d-XS_VLDL_C_pct	Anxiety disorders || id:finn-b-KRA_PSY_ANXIETY	met-d-XS_VLDL_C_pct	finn-b-KRA_PSY_ANXIETY	rs6905288	-0.0792341	0.0407733	0.0519818
Cholesterol to total lipids ratio in very small VLDL || id:met-d-XS_VLDL_C_pct	Anxiety disorders || id:finn-b-KRA_PSY_ANXIETY	met-d-XS_VLDL_C_pct	finn-b-KRA_PSY_ANXIETY	rs7012814	-0.0825122	0.0406095	0.0421692
Cholesterol to total lipids ratio in very small VLDL || id:met-d-XS_VLDL_C_pct	Anxiety disorders || id:finn-b-KRA_PSY_ANXIETY	met-d-XS_VLDL_C_pct	finn-b-KRA_PSY_ANXIETY	rs72555385	-0.0777431	0.0404892	0.0548459
Cholesterol to total lipids ratio in very small VLDL || id:met-d-XS_VLDL_C_pct	Anxiety disorders || id:finn-b-KRA_PSY_ANXIETY	met-d-XS_VLDL_C_pct	finn-b-KRA_PSY_ANXIETY	rs72647336	-0.0789054	0.0406739	0.0523854
Cholesterol to total lipids ratio in very small VLDL || id:met-d-XS_VLDL_C_pct	Anxiety disorders || id:finn-b-KRA_PSY_ANXIETY	met-d-XS_VLDL_C_pct	finn-b-KRA_PSY_ANXIETY	rs72836561	-0.0748971	0.0408363	0.0666424
Cholesterol to total lipids ratio in very small VLDL || id:met-d-XS_VLDL_C_pct	Anxiety disorders || id:finn-b-KRA_PSY_ANXIETY	met-d-XS_VLDL_C_pct	finn-b-KRA_PSY_ANXIETY	rs7359336	-0.0800467	0.0406795	0.0490978
Cholesterol to total lipids ratio in very small VLDL || id:met-d-XS_VLDL_C_pct	Anxiety disorders || id:finn-b-KRA_PSY_ANXIETY	met-d-XS_VLDL_C_pct	finn-b-KRA_PSY_ANXIETY	rs7679	-0.0818133	0.0416266	0.049367
Cholesterol to total lipids ratio in very small VLDL || id:met-d-XS_VLDL_C_pct	Anxiety disorders || id:finn-b-KRA_PSY_ANXIETY	met-d-XS_VLDL_C_pct	finn-b-KRA_PSY_ANXIETY	rs7707394	-0.0802668	0.040787	0.0490737
Cholesterol to total lipids ratio in very small VLDL || id:met-d-XS_VLDL_C_pct	Anxiety disorders || id:finn-b-KRA_PSY_ANXIETY	met-d-XS_VLDL_C_pct	finn-b-KRA_PSY_ANXIETY	rs7733436	-0.0825559	0.040839	0.0432285
Cholesterol to total lipids ratio in very small VLDL || id:met-d-XS_VLDL_C_pct	Anxiety disorders || id:finn-b-KRA_PSY_ANXIETY	met-d-XS_VLDL_C_pct	finn-b-KRA_PSY_ANXIETY	rs77542162	-0.0782342	0.0405258	0.0535474
Cholesterol to total lipids ratio in very small VLDL || id:met-d-XS_VLDL_C_pct	Anxiety disorders || id:finn-b-KRA_PSY_ANXIETY	met-d-XS_VLDL_C_pct	finn-b-KRA_PSY_ANXIETY	rs78058190	-0.0729763	0.0405538	0.0719408
Cholesterol to total lipids ratio in very small VLDL || id:met-d-XS_VLDL_C_pct	Anxiety disorders || id:finn-b-KRA_PSY_ANXIETY	met-d-XS_VLDL_C_pct	finn-b-KRA_PSY_ANXIETY	rs8103315	-0.0830253	0.0408078	0.0418969
Cholesterol to total lipids ratio in very small VLDL || id:met-d-XS_VLDL_C_pct	Anxiety disorders || id:finn-b-KRA_PSY_ANXIETY	met-d-XS_VLDL_C_pct	finn-b-KRA_PSY_ANXIETY	rs9482772	-0.0786233	0.0406352	0.0530082
Cholesterol to total lipids ratio in very small VLDL || id:met-d-XS_VLDL_C_pct	Anxiety disorders || id:finn-b-KRA_PSY_ANXIETY	met-d-XS_VLDL_C_pct	finn-b-KRA_PSY_ANXIETY	All	-0.0796962	0.0402328	0.0476054
Free cholesterol to total lipids ratio in very small VLDL || id:met-d-XS_VLDL_FC_pct	Anxiety disorders || id:finn-b-KRA_PSY_ANXIETY	met-d-XS_VLDL_FC_pct	finn-b-KRA_PSY_ANXIETY	rs1037117	-0.105905	0.0440467	0.0162001
Free cholesterol to total lipids ratio in very small VLDL || id:met-d-XS_VLDL_FC_pct	Anxiety disorders || id:finn-b-KRA_PSY_ANXIETY	met-d-XS_VLDL_FC_pct	finn-b-KRA_PSY_ANXIETY	rs10455872	-0.103331	0.0448102	0.0211118
Free cholesterol to total lipids ratio in very small VLDL || id:met-d-XS_VLDL_FC_pct	Anxiety disorders || id:finn-b-KRA_PSY_ANXIETY	met-d-XS_VLDL_FC_pct	finn-b-KRA_PSY_ANXIETY	rs10747045	-0.102409	0.0445767	0.0215975
Free cholesterol to total lipids ratio in very small VLDL || id:met-d-XS_VLDL_FC_pct	Anxiety disorders || id:finn-b-KRA_PSY_ANXIETY	met-d-XS_VLDL_FC_pct	finn-b-KRA_PSY_ANXIETY	rs1077835	-0.0820529	0.0443843	0.0645023
Free cholesterol to total lipids ratio in very small VLDL || id:met-d-XS_VLDL_FC_pct	Anxiety disorders || id:finn-b-KRA_PSY_ANXIETY	met-d-XS_VLDL_FC_pct	finn-b-KRA_PSY_ANXIETY	rs11591147	-0.115182	0.0473553	0.0150036
Free cholesterol to total lipids ratio in very small VLDL || id:met-d-XS_VLDL_FC_pct	Anxiety disorders || id:finn-b-KRA_PSY_ANXIETY	met-d-XS_VLDL_FC_pct	finn-b-KRA_PSY_ANXIETY	rs116009877	-0.0991072	0.0440417	0.0244296
Free cholesterol to total lipids ratio in very small VLDL || id:met-d-XS_VLDL_FC_pct	Anxiety disorders || id:finn-b-KRA_PSY_ANXIETY	met-d-XS_VLDL_FC_pct	finn-b-KRA_PSY_ANXIETY	rs11991231	-0.102565	0.0451303	0.0230474
Free cholesterol to total lipids ratio in very small VLDL || id:met-d-XS_VLDL_FC_pct	Anxiety disorders || id:finn-b-KRA_PSY_ANXIETY	met-d-XS_VLDL_FC_pct	finn-b-KRA_PSY_ANXIETY	rs12212146	-0.112062	0.0412018	0.0065313
Free cholesterol to total lipids ratio in very small VLDL || id:met-d-XS_VLDL_FC_pct	Anxiety disorders || id:finn-b-KRA_PSY_ANXIETY	met-d-XS_VLDL_FC_pct	finn-b-KRA_PSY_ANXIETY	rs1260326	-0.101506	0.0454894	0.0256528
Free cholesterol to total lipids ratio in very small VLDL || id:met-d-XS_VLDL_FC_pct	Anxiety disorders || id:finn-b-KRA_PSY_ANXIETY	met-d-XS_VLDL_FC_pct	finn-b-KRA_PSY_ANXIETY	rs12740374	-0.121947	0.0440377	0.00562013
Free cholesterol to total lipids ratio in very small VLDL || id:met-d-XS_VLDL_FC_pct	Anxiety disorders || id:finn-b-KRA_PSY_ANXIETY	met-d-XS_VLDL_FC_pct	finn-b-KRA_PSY_ANXIETY	rs12916	-0.105328	0.0449325	0.0190712
Free cholesterol to total lipids ratio in very small VLDL || id:met-d-XS_VLDL_FC_pct	Anxiety disorders || id:finn-b-KRA_PSY_ANXIETY	met-d-XS_VLDL_FC_pct	finn-b-KRA_PSY_ANXIETY	rs1367117	-0.101025	0.0451392	0.0252161
Free cholesterol to total lipids ratio in very small VLDL || id:met-d-XS_VLDL_FC_pct	Anxiety disorders || id:finn-b-KRA_PSY_ANXIETY	met-d-XS_VLDL_FC_pct	finn-b-KRA_PSY_ANXIETY	rs1466753	-0.108322	0.0428754	0.0115228
Free cholesterol to total lipids ratio in very small VLDL || id:met-d-XS_VLDL_FC_pct	Anxiety disorders || id:finn-b-KRA_PSY_ANXIETY	met-d-XS_VLDL_FC_pct	finn-b-KRA_PSY_ANXIETY	rs174564	-0.0668691	0.0462745	0.148443
Free cholesterol to total lipids ratio in very small VLDL || id:met-d-XS_VLDL_FC_pct	Anxiety disorders || id:finn-b-KRA_PSY_ANXIETY	met-d-XS_VLDL_FC_pct	finn-b-KRA_PSY_ANXIETY	rs183130	-0.109338	0.0443907	0.0137749
Free cholesterol to total lipids ratio in very small VLDL || id:met-d-XS_VLDL_FC_pct	Anxiety disorders || id:finn-b-KRA_PSY_ANXIETY	met-d-XS_VLDL_FC_pct	finn-b-KRA_PSY_ANXIETY	rs190543502	-0.0997545	0.0442966	0.0243243
Free cholesterol to total lipids ratio in very small VLDL || id:met-d-XS_VLDL_FC_pct	Anxiety disorders || id:finn-b-KRA_PSY_ANXIETY	met-d-XS_VLDL_FC_pct	finn-b-KRA_PSY_ANXIETY	rs2043085	-0.115911	0.0447331	0.00956524
Free cholesterol to total lipids ratio in very small VLDL || id:met-d-XS_VLDL_FC_pct	Anxiety disorders || id:finn-b-KRA_PSY_ANXIETY	met-d-XS_VLDL_FC_pct	finn-b-KRA_PSY_ANXIETY	rs2306363	-0.101065	0.0446169	0.0235021
Free cholesterol to total lipids ratio in very small VLDL || id:met-d-XS_VLDL_FC_pct	Anxiety disorders || id:finn-b-KRA_PSY_ANXIETY	met-d-XS_VLDL_FC_pct	finn-b-KRA_PSY_ANXIETY	rs2518134	-0.102352	0.0445928	0.0217182
Free cholesterol to total lipids ratio in very small VLDL || id:met-d-XS_VLDL_FC_pct	Anxiety disorders || id:finn-b-KRA_PSY_ANXIETY	met-d-XS_VLDL_FC_pct	finn-b-KRA_PSY_ANXIETY	rs2519093	-0.110603	0.0438657	0.0116888
Free cholesterol to total lipids ratio in very small VLDL || id:met-d-XS_VLDL_FC_pct	Anxiety disorders || id:finn-b-KRA_PSY_ANXIETY	met-d-XS_VLDL_FC_pct	finn-b-KRA_PSY_ANXIETY	rs2569550	-0.0984118	0.0444471	0.0268198
Free cholesterol to total lipids ratio in very small VLDL || id:met-d-XS_VLDL_FC_pct	Anxiety disorders || id:finn-b-KRA_PSY_ANXIETY	met-d-XS_VLDL_FC_pct	finn-b-KRA_PSY_ANXIETY	rs2618566	-0.096226	0.0434045	0.0266257
Free cholesterol to total lipids ratio in very small VLDL || id:met-d-XS_VLDL_FC_pct	Anxiety disorders || id:finn-b-KRA_PSY_ANXIETY	met-d-XS_VLDL_FC_pct	finn-b-KRA_PSY_ANXIETY	rs2642438	-0.0982111	0.0439923	0.0255846
Free cholesterol to total lipids ratio in very small VLDL || id:met-d-XS_VLDL_FC_pct	Anxiety disorders || id:finn-b-KRA_PSY_ANXIETY	met-d-XS_VLDL_FC_pct	finn-b-KRA_PSY_ANXIETY	rs28807203	-0.0930063	0.0440846	0.034882
Free cholesterol to total lipids ratio in very small VLDL || id:met-d-XS_VLDL_FC_pct	Anxiety disorders || id:finn-b-KRA_PSY_ANXIETY	met-d-XS_VLDL_FC_pct	finn-b-KRA_PSY_ANXIETY	rs2943634	-0.104714	0.044458	0.0185059
Free cholesterol to total lipids ratio in very small VLDL || id:met-d-XS_VLDL_FC_pct	Anxiety disorders || id:finn-b-KRA_PSY_ANXIETY	met-d-XS_VLDL_FC_pct	finn-b-KRA_PSY_ANXIETY	rs2980867	-0.0988071	0.0446733	0.0269826
Free cholesterol to total lipids ratio in very small VLDL || id:met-d-XS_VLDL_FC_pct	Anxiety disorders || id:finn-b-KRA_PSY_ANXIETY	met-d-XS_VLDL_FC_pct	finn-b-KRA_PSY_ANXIETY	rs364585	-0.102512	0.0446013	0.0215389
Free cholesterol to total lipids ratio in very small VLDL || id:met-d-XS_VLDL_FC_pct	Anxiety disorders || id:finn-b-KRA_PSY_ANXIETY	met-d-XS_VLDL_FC_pct	finn-b-KRA_PSY_ANXIETY	rs3785611	-0.100684	0.0445445	0.0238026
Free cholesterol to total lipids ratio in very small VLDL || id:met-d-XS_VLDL_FC_pct	Anxiety disorders || id:finn-b-KRA_PSY_ANXIETY	met-d-XS_VLDL_FC_pct	finn-b-KRA_PSY_ANXIETY	rs3809868	-0.105745	0.0441384	0.0165859
Free cholesterol to total lipids ratio in very small VLDL || id:met-d-XS_VLDL_FC_pct	Anxiety disorders || id:finn-b-KRA_PSY_ANXIETY	met-d-XS_VLDL_FC_pct	finn-b-KRA_PSY_ANXIETY	rs4722551	-0.0938161	0.0435951	0.0313982
Free cholesterol to total lipids ratio in very small VLDL || id:met-d-XS_VLDL_FC_pct	Anxiety disorders || id:finn-b-KRA_PSY_ANXIETY	met-d-XS_VLDL_FC_pct	finn-b-KRA_PSY_ANXIETY	rs653178	-0.101387	0.0445887	0.0229763
Free cholesterol to total lipids ratio in very small VLDL || id:met-d-XS_VLDL_FC_pct	Anxiety disorders || id:finn-b-KRA_PSY_ANXIETY	met-d-XS_VLDL_FC_pct	finn-b-KRA_PSY_ANXIETY	rs6544713	-0.0991539	0.0445506	0.0260377
Free cholesterol to total lipids ratio in very small VLDL || id:met-d-XS_VLDL_FC_pct	Anxiety disorders || id:finn-b-KRA_PSY_ANXIETY	met-d-XS_VLDL_FC_pct	finn-b-KRA_PSY_ANXIETY	rs6905288	-0.10127	0.0445862	0.023127
Free cholesterol to total lipids ratio in very small VLDL || id:met-d-XS_VLDL_FC_pct	Anxiety disorders || id:finn-b-KRA_PSY_ANXIETY	met-d-XS_VLDL_FC_pct	finn-b-KRA_PSY_ANXIETY	rs693668	-0.102272	0.0447638	0.02233
Free cholesterol to total lipids ratio in very small VLDL || id:met-d-XS_VLDL_FC_pct	Anxiety disorders || id:finn-b-KRA_PSY_ANXIETY	met-d-XS_VLDL_FC_pct	finn-b-KRA_PSY_ANXIETY	rs704	-0.108355	0.0431968	0.0121279
Free cholesterol to total lipids ratio in very small VLDL || id:met-d-XS_VLDL_FC_pct	Anxiety disorders || id:finn-b-KRA_PSY_ANXIETY	met-d-XS_VLDL_FC_pct	finn-b-KRA_PSY_ANXIETY	rs72660961	-0.0976375	0.0439074	0.0261678
Free cholesterol to total lipids ratio in very small VLDL || id:met-d-XS_VLDL_FC_pct	Anxiety disorders || id:finn-b-KRA_PSY_ANXIETY	met-d-XS_VLDL_FC_pct	finn-b-KRA_PSY_ANXIETY	rs73015024	-0.0921126	0.0457213	0.043941
Free cholesterol to total lipids ratio in very small VLDL || id:met-d-XS_VLDL_FC_pct	Anxiety disorders || id:finn-b-KRA_PSY_ANXIETY	met-d-XS_VLDL_FC_pct	finn-b-KRA_PSY_ANXIETY	rs7679	-0.10225	0.0448634	0.0226592
Free cholesterol to total lipids ratio in very small VLDL || id:met-d-XS_VLDL_FC_pct	Anxiety disorders || id:finn-b-KRA_PSY_ANXIETY	met-d-XS_VLDL_FC_pct	finn-b-KRA_PSY_ANXIETY	rs7707394	-0.102675	0.044713	0.021658
Free cholesterol to total lipids ratio in very small VLDL || id:met-d-XS_VLDL_FC_pct	Anxiety disorders || id:finn-b-KRA_PSY_ANXIETY	met-d-XS_VLDL_FC_pct	finn-b-KRA_PSY_ANXIETY	rs77542162	-0.09992	0.044391	0.0243913
Free cholesterol to total lipids ratio in very small VLDL || id:met-d-XS_VLDL_FC_pct	Anxiety disorders || id:finn-b-KRA_PSY_ANXIETY	met-d-XS_VLDL_FC_pct	finn-b-KRA_PSY_ANXIETY	All	-0.101729	0.0438878	0.0204532
Triglycerides to total lipids ratio in very small VLDL || id:met-d-XS_VLDL_TG_pct	Anxiety disorders || id:finn-b-KRA_PSY_ANXIETY	met-d-XS_VLDL_TG_pct	finn-b-KRA_PSY_ANXIETY	rs10455872	0.106051	0.041082	0.00983865
Triglycerides to total lipids ratio in very small VLDL || id:met-d-XS_VLDL_TG_pct	Anxiety disorders || id:finn-b-KRA_PSY_ANXIETY	met-d-XS_VLDL_TG_pct	finn-b-KRA_PSY_ANXIETY	rs1047964	0.113592	0.0390285	0.00360869
Triglycerides to total lipids ratio in very small VLDL || id:met-d-XS_VLDL_TG_pct	Anxiety disorders || id:finn-b-KRA_PSY_ANXIETY	met-d-XS_VLDL_TG_pct	finn-b-KRA_PSY_ANXIETY	rs10750766	0.102575	0.0408439	0.0120254
Triglycerides to total lipids ratio in very small VLDL || id:met-d-XS_VLDL_TG_pct	Anxiety disorders || id:finn-b-KRA_PSY_ANXIETY	met-d-XS_VLDL_TG_pct	finn-b-KRA_PSY_ANXIETY	rs1077835	0.0920583	0.0401532	0.0218667
Triglycerides to total lipids ratio in very small VLDL || id:met-d-XS_VLDL_TG_pct	Anxiety disorders || id:finn-b-KRA_PSY_ANXIETY	met-d-XS_VLDL_TG_pct	finn-b-KRA_PSY_ANXIETY	rs10786114	0.105721	0.0407527	0.00948084
Triglycerides to total lipids ratio in very small VLDL || id:met-d-XS_VLDL_TG_pct	Anxiety disorders || id:finn-b-KRA_PSY_ANXIETY	met-d-XS_VLDL_TG_pct	finn-b-KRA_PSY_ANXIETY	rs11122450	0.109247	0.0408509	0.00748877
Triglycerides to total lipids ratio in very small VLDL || id:met-d-XS_VLDL_TG_pct	Anxiety disorders || id:finn-b-KRA_PSY_ANXIETY	met-d-XS_VLDL_TG_pct	finn-b-KRA_PSY_ANXIETY	rs11231721	0.102375	0.0409485	0.0124159
Triglycerides to total lipids ratio in very small VLDL || id:met-d-XS_VLDL_TG_pct	Anxiety disorders || id:finn-b-KRA_PSY_ANXIETY	met-d-XS_VLDL_TG_pct	finn-b-KRA_PSY_ANXIETY	rs11429307	0.105094	0.0409275	0.0102343
Triglycerides to total lipids ratio in very small VLDL || id:met-d-XS_VLDL_TG_pct	Anxiety disorders || id:finn-b-KRA_PSY_ANXIETY	met-d-XS_VLDL_TG_pct	finn-b-KRA_PSY_ANXIETY	rs114536010	0.102791	0.0406927	0.0115359
Triglycerides to total lipids ratio in very small VLDL || id:met-d-XS_VLDL_TG_pct	Anxiety disorders || id:finn-b-KRA_PSY_ANXIETY	met-d-XS_VLDL_TG_pct	finn-b-KRA_PSY_ANXIETY	rs11591147	0.113488	0.0425969	0.00771641
Triglycerides to total lipids ratio in very small VLDL || id:met-d-XS_VLDL_TG_pct	Anxiety disorders || id:finn-b-KRA_PSY_ANXIETY	met-d-XS_VLDL_TG_pct	finn-b-KRA_PSY_ANXIETY	rs11644601	0.100561	0.0406314	0.0133254
Triglycerides to total lipids ratio in very small VLDL || id:met-d-XS_VLDL_TG_pct	Anxiety disorders || id:finn-b-KRA_PSY_ANXIETY	met-d-XS_VLDL_TG_pct	finn-b-KRA_PSY_ANXIETY	rs117733303	0.103318	0.0408963	0.0115261
Triglycerides to total lipids ratio in very small VLDL || id:met-d-XS_VLDL_TG_pct	Anxiety disorders || id:finn-b-KRA_PSY_ANXIETY	met-d-XS_VLDL_TG_pct	finn-b-KRA_PSY_ANXIETY	rs12212146	0.112872	0.0388403	0.00366008
Triglycerides to total lipids ratio in very small VLDL || id:met-d-XS_VLDL_TG_pct	Anxiety disorders || id:finn-b-KRA_PSY_ANXIETY	met-d-XS_VLDL_TG_pct	finn-b-KRA_PSY_ANXIETY	rs1260326	0.107037	0.0424648	0.0117153
Triglycerides to total lipids ratio in very small VLDL || id:met-d-XS_VLDL_TG_pct	Anxiety disorders || id:finn-b-KRA_PSY_ANXIETY	met-d-XS_VLDL_TG_pct	finn-b-KRA_PSY_ANXIETY	rs12740374	0.111746	0.0402906	0.00554567
Triglycerides to total lipids ratio in very small VLDL || id:met-d-XS_VLDL_TG_pct	Anxiety disorders || id:finn-b-KRA_PSY_ANXIETY	met-d-XS_VLDL_TG_pct	finn-b-KRA_PSY_ANXIETY	rs13107325	0.102975	0.0405229	0.0110483
Triglycerides to total lipids ratio in very small VLDL || id:met-d-XS_VLDL_TG_pct	Anxiety disorders || id:finn-b-KRA_PSY_ANXIETY	met-d-XS_VLDL_TG_pct	finn-b-KRA_PSY_ANXIETY	rs13108218	0.101861	0.0407178	0.0123625
Triglycerides to total lipids ratio in very small VLDL || id:met-d-XS_VLDL_TG_pct	Anxiety disorders || id:finn-b-KRA_PSY_ANXIETY	met-d-XS_VLDL_TG_pct	finn-b-KRA_PSY_ANXIETY	rs13282367	0.110372	0.0392845	0.00496081
Triglycerides to total lipids ratio in very small VLDL || id:met-d-XS_VLDL_TG_pct	Anxiety disorders || id:finn-b-KRA_PSY_ANXIETY	met-d-XS_VLDL_TG_pct	finn-b-KRA_PSY_ANXIETY	rs174537	0.0799972	0.0416126	0.0545522
Triglycerides to total lipids ratio in very small VLDL || id:met-d-XS_VLDL_TG_pct	Anxiety disorders || id:finn-b-KRA_PSY_ANXIETY	met-d-XS_VLDL_TG_pct	finn-b-KRA_PSY_ANXIETY	rs17875609	0.10345	0.0407126	0.0110544
Triglycerides to total lipids ratio in very small VLDL || id:met-d-XS_VLDL_TG_pct	Anxiety disorders || id:finn-b-KRA_PSY_ANXIETY	met-d-XS_VLDL_TG_pct	finn-b-KRA_PSY_ANXIETY	rs1801689	0.105305	0.0406225	0.00953416
Triglycerides to total lipids ratio in very small VLDL || id:met-d-XS_VLDL_TG_pct	Anxiety disorders || id:finn-b-KRA_PSY_ANXIETY	met-d-XS_VLDL_TG_pct	finn-b-KRA_PSY_ANXIETY	rs183130	0.107266	0.0405815	0.00821226
Triglycerides to total lipids ratio in very small VLDL || id:met-d-XS_VLDL_TG_pct	Anxiety disorders || id:finn-b-KRA_PSY_ANXIETY	met-d-XS_VLDL_TG_pct	finn-b-KRA_PSY_ANXIETY	rs190543502	0.102124	0.0407035	0.0121086
Triglycerides to total lipids ratio in very small VLDL || id:met-d-XS_VLDL_TG_pct	Anxiety disorders || id:finn-b-KRA_PSY_ANXIETY	met-d-XS_VLDL_TG_pct	finn-b-KRA_PSY_ANXIETY	rs2043085	0.110662	0.0407074	0.00655838
Triglycerides to total lipids ratio in very small VLDL || id:met-d-XS_VLDL_TG_pct	Anxiety disorders || id:finn-b-KRA_PSY_ANXIETY	met-d-XS_VLDL_TG_pct	finn-b-KRA_PSY_ANXIETY	rs2519093	0.109944	0.0403786	0.0064726
Triglycerides to total lipids ratio in very small VLDL || id:met-d-XS_VLDL_TG_pct	Anxiety disorders || id:finn-b-KRA_PSY_ANXIETY	met-d-XS_VLDL_TG_pct	finn-b-KRA_PSY_ANXIETY	rs2523764	0.0971639	0.0394282	0.0137271
Triglycerides to total lipids ratio in very small VLDL || id:met-d-XS_VLDL_TG_pct	Anxiety disorders || id:finn-b-KRA_PSY_ANXIETY	met-d-XS_VLDL_TG_pct	finn-b-KRA_PSY_ANXIETY	rs2618566	0.0995936	0.0401186	0.0130472
Triglycerides to total lipids ratio in very small VLDL || id:met-d-XS_VLDL_TG_pct	Anxiety disorders || id:finn-b-KRA_PSY_ANXIETY	met-d-XS_VLDL_TG_pct	finn-b-KRA_PSY_ANXIETY	rs2642438	0.100011	0.0406743	0.0139389
Triglycerides to total lipids ratio in very small VLDL || id:met-d-XS_VLDL_TG_pct	Anxiety disorders || id:finn-b-KRA_PSY_ANXIETY	met-d-XS_VLDL_TG_pct	finn-b-KRA_PSY_ANXIETY	rs2678379	0.119642	0.0399391	0.00273888
Triglycerides to total lipids ratio in very small VLDL || id:met-d-XS_VLDL_TG_pct	Anxiety disorders || id:finn-b-KRA_PSY_ANXIETY	met-d-XS_VLDL_TG_pct	finn-b-KRA_PSY_ANXIETY	rs28639492	0.107156	0.040384	0.00796797
Triglycerides to total lipids ratio in very small VLDL || id:met-d-XS_VLDL_TG_pct	Anxiety disorders || id:finn-b-KRA_PSY_ANXIETY	met-d-XS_VLDL_TG_pct	finn-b-KRA_PSY_ANXIETY	rs28752510	0.103813	0.0410055	0.0113516
Triglycerides to total lipids ratio in very small VLDL || id:met-d-XS_VLDL_TG_pct	Anxiety disorders || id:finn-b-KRA_PSY_ANXIETY	met-d-XS_VLDL_TG_pct	finn-b-KRA_PSY_ANXIETY	rs28807203	0.0959239	0.0408525	0.0188717
Triglycerides to total lipids ratio in very small VLDL || id:met-d-XS_VLDL_TG_pct	Anxiety disorders || id:finn-b-KRA_PSY_ANXIETY	met-d-XS_VLDL_TG_pct	finn-b-KRA_PSY_ANXIETY	rs2925979	0.103814	0.0409587	0.0112574
Triglycerides to total lipids ratio in very small VLDL || id:met-d-XS_VLDL_TG_pct	Anxiety disorders || id:finn-b-KRA_PSY_ANXIETY	met-d-XS_VLDL_TG_pct	finn-b-KRA_PSY_ANXIETY	rs2927468	0.102559	0.0410601	0.0124973
Triglycerides to total lipids ratio in very small VLDL || id:met-d-XS_VLDL_TG_pct	Anxiety disorders || id:finn-b-KRA_PSY_ANXIETY	met-d-XS_VLDL_TG_pct	finn-b-KRA_PSY_ANXIETY	rs2954038	0.0983785	0.0408385	0.0159978
Triglycerides to total lipids ratio in very small VLDL || id:met-d-XS_VLDL_TG_pct	Anxiety disorders || id:finn-b-KRA_PSY_ANXIETY	met-d-XS_VLDL_TG_pct	finn-b-KRA_PSY_ANXIETY	rs2972143	0.10894	0.0408949	0.00772413
Triglycerides to total lipids ratio in very small VLDL || id:met-d-XS_VLDL_TG_pct	Anxiety disorders || id:finn-b-KRA_PSY_ANXIETY	met-d-XS_VLDL_TG_pct	finn-b-KRA_PSY_ANXIETY	rs35163364	0.106207	0.0406586	0.00899714
Triglycerides to total lipids ratio in very small VLDL || id:met-d-XS_VLDL_TG_pct	Anxiety disorders || id:finn-b-KRA_PSY_ANXIETY	met-d-XS_VLDL_TG_pct	finn-b-KRA_PSY_ANXIETY	rs386397	0.102988	0.0407523	0.0114989
Triglycerides to total lipids ratio in very small VLDL || id:met-d-XS_VLDL_TG_pct	Anxiety disorders || id:finn-b-KRA_PSY_ANXIETY	met-d-XS_VLDL_TG_pct	finn-b-KRA_PSY_ANXIETY	rs4299376	0.102181	0.0408262	0.0123203
Triglycerides to total lipids ratio in very small VLDL || id:met-d-XS_VLDL_TG_pct	Anxiety disorders || id:finn-b-KRA_PSY_ANXIETY	met-d-XS_VLDL_TG_pct	finn-b-KRA_PSY_ANXIETY	rs4722551	0.097306	0.0403145	0.0157926
Triglycerides to total lipids ratio in very small VLDL || id:met-d-XS_VLDL_TG_pct	Anxiety disorders || id:finn-b-KRA_PSY_ANXIETY	met-d-XS_VLDL_TG_pct	finn-b-KRA_PSY_ANXIETY	rs472495	0.104296	0.040871	0.0107157
Triglycerides to total lipids ratio in very small VLDL || id:met-d-XS_VLDL_TG_pct	Anxiety disorders || id:finn-b-KRA_PSY_ANXIETY	met-d-XS_VLDL_TG_pct	finn-b-KRA_PSY_ANXIETY	rs4814176	0.104964	0.0408536	0.010191
Triglycerides to total lipids ratio in very small VLDL || id:met-d-XS_VLDL_TG_pct	Anxiety disorders || id:finn-b-KRA_PSY_ANXIETY	met-d-XS_VLDL_TG_pct	finn-b-KRA_PSY_ANXIETY	rs632057	0.0995786	0.0402126	0.013275
Triglycerides to total lipids ratio in very small VLDL || id:met-d-XS_VLDL_TG_pct	Anxiety disorders || id:finn-b-KRA_PSY_ANXIETY	met-d-XS_VLDL_TG_pct	finn-b-KRA_PSY_ANXIETY	rs653178	0.103884	0.040836	0.0109612
Triglycerides to total lipids ratio in very small VLDL || id:met-d-XS_VLDL_TG_pct	Anxiety disorders || id:finn-b-KRA_PSY_ANXIETY	met-d-XS_VLDL_TG_pct	finn-b-KRA_PSY_ANXIETY	rs6764884	0.106939	0.0404752	0.00823965
Triglycerides to total lipids ratio in very small VLDL || id:met-d-XS_VLDL_TG_pct	Anxiety disorders || id:finn-b-KRA_PSY_ANXIETY	met-d-XS_VLDL_TG_pct	finn-b-KRA_PSY_ANXIETY	rs6905288	0.103907	0.0409152	0.011099
Triglycerides to total lipids ratio in very small VLDL || id:met-d-XS_VLDL_TG_pct	Anxiety disorders || id:finn-b-KRA_PSY_ANXIETY	met-d-XS_VLDL_TG_pct	finn-b-KRA_PSY_ANXIETY	rs72555385	0.102263	0.040631	0.01184
Triglycerides to total lipids ratio in very small VLDL || id:met-d-XS_VLDL_TG_pct	Anxiety disorders || id:finn-b-KRA_PSY_ANXIETY	met-d-XS_VLDL_TG_pct	finn-b-KRA_PSY_ANXIETY	rs72647336	0.103447	0.0408073	0.0112439
Triglycerides to total lipids ratio in very small VLDL || id:met-d-XS_VLDL_TG_pct	Anxiety disorders || id:finn-b-KRA_PSY_ANXIETY	met-d-XS_VLDL_TG_pct	finn-b-KRA_PSY_ANXIETY	rs72836561	0.0999555	0.0409554	0.0146631
Triglycerides to total lipids ratio in very small VLDL || id:met-d-XS_VLDL_TG_pct	Anxiety disorders || id:finn-b-KRA_PSY_ANXIETY	met-d-XS_VLDL_TG_pct	finn-b-KRA_PSY_ANXIETY	rs72896994	0.105123	0.0406922	0.00978417
Triglycerides to total lipids ratio in very small VLDL || id:met-d-XS_VLDL_TG_pct	Anxiety disorders || id:finn-b-KRA_PSY_ANXIETY	met-d-XS_VLDL_TG_pct	finn-b-KRA_PSY_ANXIETY	rs72959041	0.107921	0.0403769	0.00752137
Triglycerides to total lipids ratio in very small VLDL || id:met-d-XS_VLDL_TG_pct	Anxiety disorders || id:finn-b-KRA_PSY_ANXIETY	met-d-XS_VLDL_TG_pct	finn-b-KRA_PSY_ANXIETY	rs73015021	0.0948717	0.0412226	0.0213664
Triglycerides to total lipids ratio in very small VLDL || id:met-d-XS_VLDL_TG_pct	Anxiety disorders || id:finn-b-KRA_PSY_ANXIETY	met-d-XS_VLDL_TG_pct	finn-b-KRA_PSY_ANXIETY	rs7359336	0.10458	0.040797	0.0103645
Triglycerides to total lipids ratio in very small VLDL || id:met-d-XS_VLDL_TG_pct	Anxiety disorders || id:finn-b-KRA_PSY_ANXIETY	met-d-XS_VLDL_TG_pct	finn-b-KRA_PSY_ANXIETY	rs7679	0.108562	0.0419506	0.00965741
Triglycerides to total lipids ratio in very small VLDL || id:met-d-XS_VLDL_TG_pct	Anxiety disorders || id:finn-b-KRA_PSY_ANXIETY	met-d-XS_VLDL_TG_pct	finn-b-KRA_PSY_ANXIETY	rs7707394	0.105099	0.0409355	0.0102458
Triglycerides to total lipids ratio in very small VLDL || id:met-d-XS_VLDL_TG_pct	Anxiety disorders || id:finn-b-KRA_PSY_ANXIETY	met-d-XS_VLDL_TG_pct	finn-b-KRA_PSY_ANXIETY	rs7733436	0.1079	0.0409856	0.00847266
Triglycerides to total lipids ratio in very small VLDL || id:met-d-XS_VLDL_TG_pct	Anxiety disorders || id:finn-b-KRA_PSY_ANXIETY	met-d-XS_VLDL_TG_pct	finn-b-KRA_PSY_ANXIETY	rs77542162	0.102603	0.0406902	0.0116837
Triglycerides to total lipids ratio in very small VLDL || id:met-d-XS_VLDL_TG_pct	Anxiety disorders || id:finn-b-KRA_PSY_ANXIETY	met-d-XS_VLDL_TG_pct	finn-b-KRA_PSY_ANXIETY	rs78058190	0.098084	0.0406982	0.0159511
Triglycerides to total lipids ratio in very small VLDL || id:met-d-XS_VLDL_TG_pct	Anxiety disorders || id:finn-b-KRA_PSY_ANXIETY	met-d-XS_VLDL_TG_pct	finn-b-KRA_PSY_ANXIETY	rs8103315	0.107867	0.040894	0.00834677
Triglycerides to total lipids ratio in very small VLDL || id:met-d-XS_VLDL_TG_pct	Anxiety disorders || id:finn-b-KRA_PSY_ANXIETY	met-d-XS_VLDL_TG_pct	finn-b-KRA_PSY_ANXIETY	rs9677933	0.105292	0.0407515	0.00977301
Triglycerides to total lipids ratio in very small VLDL || id:met-d-XS_VLDL_TG_pct	Anxiety disorders || id:finn-b-KRA_PSY_ANXIETY	met-d-XS_VLDL_TG_pct	finn-b-KRA_PSY_ANXIETY	All	0.104106	0.0403588	0.00989364
